# Supplementary material for: Bisecting GlcNAc modification diminishes the pro‐metastatic functions of small extracellular vesicles from breast cancer cells
Source: J Extracell Vesicles. 2020 Oct 30;10(1):e12005. doi: 10.1002/jev2.12005 (PMC7710122; doi:10.1002/jev2.12005)
Supplement: Supplementary file 3 — Supplementary information [file JEV2-10-e12005-s003.xlsx]

## Sheet: MCF10A&MCF7&SKBR3&MDA-MB-231-R
	MCF10A		MCF7		SKBR3		MDA-231
Calculated.Mass	Average_Relative.Intensity	Sd	Average_Relative.Intensity	Sd	Average_Relative.Intensity	Sd	Average_Relative.Intensity	Sd
933.317	NAa	NA	NA	NA	0.00781643	0.00201015	NA	NA
1079.38	NA	NA	0.006	0.0041	0.0476406	0.00217303	NA	NA
1095.37	NA	NA	NA	NA	0.0101305	0.00529252	NA	NA
1241.44	NA	NA	NA	NA	0.00838841	0.00144947	0.009944	0.00176457
1257.42	0.0126173	0.00959323	0.0453	0.0449	0.0420251	0.0133199	0.0127402	0.00124594
1403.48	NA	NA	NA	NA	0.0136094	0.00322297	0.0219914	0.00335703
1419.46	0.065559	0.0263404	0.1409	0.0221	0.152731	0.0280847	0.111348	0.0072663
1565.53	0.0131337	0.00468828	0.0083	0.0008	0.0231446	0.00476328	0.0418371	0.00633636
1581.53	0.0972351	0.00805339	0.1091	0.0168	0.174537	0.00277509	0.136271	0.011063
1590.57	0.00847076	0.0017568	NA	NA	NA	NA	NA	NA
1727.59	0.00747162	0.00097628	NA	NA	0.00513135	0.000472132	0.0375834	0.00300847
1743.58	0.287891	0.0249208	0.29	0.0409	0.368874	0.00302107	0.272648	0.01065
1768.61	NA	NA	NA	NA	0.00290308	0.000703845	NA	NA
1809.64	0.0264617	0.0049397	0.0103	0.0016	NA	NA	0.0248643	0.0051847
1891.69	NA	NA	0.0053	0.0002	NA	NA	NA	NA
1905.63	0.199187	0.0312586	0.2041	0.0486	0.152109	0.0121652	0.273651	0.00928806
1955.7	0.0398426	0.00813475	0.012	0.0019	NA	NA	0.00532416	0.00462442
1971.69	0.00789892	0.00357021	NA	NA	NA	NA	NA	NA
2067.69	0.00782868	0.00156172	0.0073	0.0016	0.00664824	0.000133364	0.0217807	0.00405801
2101.76	0.0403057	0.00679622	0.0178	0.0051	0.00401729	9.04e-05	0.00733581	0.00198997
2117.75	0.0206907	0.00728196	NA	NA	NA	NA	NA	NA
2174.77	0.0292051	0.00657529	0.0091	0.0034	NA	NA	0.0143716	0.00447705
2247.81	0.0101583	0.00086282	0.0104	0.0022	0.00243705	6.16e-05	NA	NA
2263.81	0.0194669	0.00680637	NA	NA	NA	NA	NA	NA
2320.83	0.0169047	0.00217404	0.0104	0.0048	NA	NA	NA	NA
2377.85	NA	NA	0.0031	0.0013	NA	NA	NA	NA
2393.85	0.00669163	0.000786967	0.0052	0.0014	NA	NA	NA	NA
2466.89	0.00998394	0.00107556	0.0113	0.0043	NA	NA	NA	NA
2482.88	0.0121776	0.00375215	NA	NA	NA	NA	NA	NA
2523.91	NA	NA	0.003	0.0014	NA	NA	NA	NA
2539.9	0.0215422	0.00338096	0.0162	0.0084	NA	NA	0.0083095	0.00246722
2612.95	0.00642955	0.000827021	0.0107	0.0033	0.00117317	9.42e-05	NA	NA
2669.97	NA	NA	0.0024	0.001	NA	NA	NA	NA
2685.96	0.0130253	0.00262458	0.0143	0.0077	NA	NA	NA	NA
2758.98	0.00351332	0.000305295	0.0077	0.0029	NA	NA	NA	NA
2816.03	NA	NA	0.0016	0.0006	NA	NA	NA	NA
2832.02	0.00719819	0.00121287	0.0127	0.0055	NA	NA	NA	NA
2905.04	0.00475135	0.00163075	0.0055	0.0024	NA	NA	NA	NA
2978.08	0.00322239	0.0005045	0.0088	0.0034	NA	NA	NA	NA
3051.12	NA	NA	0.0031	0.0014	NA	NA	NA	NA
3124.14	0.00235183	0.000429779	0.0061	0.0022	NA	NA	NA	NA
3141.06	0.00392143	0.000612671	NA	NA	NA	NA	NA	NA
3156.12	0.00491877	0.00372413	NA	NA	NA	NA	NA	NA
3197.15	NA	NA	0.0021	0.0012	NA	NA	NA	NA
3213.15	0.00279291	0.000288944	NA	NA	NA	NA	NA	NA
3270.19	NA	NA	0.0036	0.0014	NA	NA	NA	NA
3302.18	0.00323917	0.00204812	NA	NA	NA	NA	NA	NA
3343.21	NA	NA	0.0017	0.0008	NA	NA	NA	NA
3359.2	0.00183171	0.000421178	NA	NA	NA	NA	NA	NA
3489.24	NA	NA	0.0013	0.0004	NA	NA	NA	NA
3562.28	NA	NA	0.0011	0.0005	NA	NA	NA	NA
3635.3	NA	NA	0.0009	0.0003	NA	NA	NA	NA
a: the N-glycan with indicated mass were not detected in this cell line
