# Supplementary material for: Bisecting GlcNAc modification diminishes the pro‐metastatic functions of small extracellular vesicles from breast cancer cells
Source: J Extracell Vesicles. 2020 Oct 30;10(1):e12005. doi: 10.1002/jev2.12005 (PMC7710122; doi:10.1002/jev2.12005)
Supplement: Supplementary file 4 — Supplementary information [file JEV2-10-e12005-s004.xlsx]

## Sheet: TableS2_NMuMG&4T1-R
	NMuMG		4T1
Calculated.Mass	Average_Relative.Intensity	Sd	Average_Relative.Intensity	Sd
933.317	NAa	NA	0.0101176	0.00202107
1079.38	NA	NA	0.0489117	0.0274506
1095.37	NA	NA	0.0162121	0.00530489
1241.44	NA	NA	0.0100522	0.00146218
1257.42	0.0331981	0.00360954	0.0571565	0.013393
1403.48	0.00645042	0.00296952	0.0170524	0.00325047
1419.46	0.104644	0.0152842	0.185066	0.028324
1485.54	0.0184981	0.0023857	NA	NA
1565.53	0.0144043	0.00291674	0.0178763	0.00473301
1581.53	0.118709	0.0232434	0.177076	0.00285219
1622.55	0.00843127	0.00475487	NA	NA
1647.59	0.00757409	0.00701386	NA	NA
1663.58	0.0140502	0.00233359	NA	NA
1688.61	0.013871	0.00145994	NA	NA
1704.61	0.0110142	0.00113692	NA	NA
1727.59	0.00555505	0.00277402	0.0047716	0.00297321
1743.58	0.231553	0.00897054	0.370935	0.00298114
1768.61	NA	NA	0.0023924	0.00174504
1809.64	0.0124478	0.00187813	NA	NA
1850.67	0.0217199	0.00232353	NA	NA
1866.66	0.0129455	0.00255725	NA	NA
1905.63	0.232021	0.0185097	0.138456	0.0119599
1971.69	0.00759842	0.00411671	NA	NA
2012.72	0.0348226	0.00770449	NA	NA
2028.71	0.00744603	0.00403023	NA	NA
2067.69	0.00562509	0.00250651	0.00670614	0.00382651
2101.76	NA	NA	0.00393204	0.00231299
2174.77	0.0144276	0.00597006	NA	NA
2215.8	0.00773407	0.00161809	NA	NA
2231.79	0.00523854	0.00325548	NA	NA
2247.81	NA	NA	0.00238059	0.00140331
2336.82	0.00298678	0.0036795	NA	NA
2377.85	0.0109077	0.00312023	NA	NA
2539.9	0.00737775	0.0030614	NA	NA
2612.95	NA	NA	0.00110055	0.000678697
2742.98	0.0026192	0.0029881	NA	NA
2905.04	0.00229806	0.00149268	NA	NA
a: the N-glycan with indicated mass were not detected in this cell line
