# Supplementary material for: Bisecting GlcNAc modification diminishes the pro‐metastatic functions of small extracellular vesicles from breast cancer cells
Source: J Extracell Vesicles. 2020 Oct 30;10(1):e12005. doi: 10.1002/jev2.12005 (PMC7710122; doi:10.1002/jev2.12005)
Supplement: Supplementary file 5 — Supplementary information [file JEV2-10-e12005-s005.xlsx]

## Sheet: Table S3
Normal tissues						Cancer tissues
	Calculated mass	Relative.Intensity	SD	detected.Times			Calculated mass	Relative.Intensity	SD	detected.Times
1	1257.42	0.0315531	0.020028	8		1	1257.42	0.0379523	0.0150139	10
2	1339.48	0.0153441	0.0124188	2		2	1419.46	0.0685445	0.0272671	10
3	1419.46	0.0314588	0.0109204	9		3	1485.54	0.0405281	0.0142171	10
4	1444.51	0.005363	NAa	1		4	1501.53	0.0245153	0.00176474	7
5	1460.5	0.00557552	NA	1		5	1581.53	0.0547979	0.0270755	10
6	1485.54	0.0357434	0.0238293	9		6	1647.59	0.0966341	0.0245788	11
7	1501.53	0.0252441	0.0118806	6		7	1663.58	0.100715	0.0263139	11
8	1542.56	0.0300344	0.0281785	4		8	1727.59	0.0255104	0	5
9	1565.53	0.00525908	NA	1		9	1743.58	0.0839638	0.033498	11
10	1581.53	0.0228967	0.00983785	6		10	1757.59	0.0288801	0.00862677	3
11	1622.55	0.00803203	0.00250736	2		11	1809.64	0.163853	0.0235373	11
12	1647.59	0.113044	0.0444159	11		12	1825.63	0.0292191	0.00485697	10
13	1663.58	0.0928716	0.0309168	11		13	1850.67	0.0297584	0.0148857	11
14	1688.61	0.0244027	0.0181422	5		14	1905.63	0.0774023	0.0130304	11
15	1704.61	0.0236893	0.00774492	5		15	1919.64	0.019682	NA	1
16	1727.59	0.016066	0.0105893	3		16	1976.67	0.0373808	0.0146962	10
17	1743.58	0.0341846	0.0110333	11		17	2012.72	0.043356	0.0166145	11
18	1757.59	0.0279839	0.029392	2		18	2028.71	0.0176803	0.000985025	7
19	1809.64	0.187488	0.0437803	11		19	2122.72	0.0230254	0.00780877	4
20	1825.63	0.0565842	0.0573751	9		20	2174.77	0.0364858	0.0103373	10
21	1850.67	0.0605383	0.0169533	11		21	2288.84	0.0261376	0.013567	10
22	1866.66	0.0306755	0.0276782	7		23	2304.84	0.0202291	0.00204993	2
23	1905.63	0.0454731	0.0284275	11		24	2377.85	0.00769144	NA	1
24	1919.64	0.017903	0.0151205	2		25	2539.9	0.0198258	0.0104167	9
25	1955.7	0.00518226	NA	1		26	2852.99	0.0138633	0.0127912	2
26	1976.67	0.0387167	0.0160207	10
27	1996.72	0.00954723	0.00116827	2
28	2012.72	0.0747777	0.0347987	11
29	2028.71	0.0316067	0.0401287	7
30	2122.72	0.0181079	0.00756945	9
31	2138.72	0.0123409	0.00889352	2
32	2158.78	0.00748108	0.00118525	3
33	2174.77	0.0201376	0.00557188	10
34	2190.77	0.0145109	0.0117574	2
35	2288.84	0.0300663	0.0119739	10
37	2304.84	0.0131369	0.00339615	7
38	2320.83	0.00255574	NA	1
39	2325.8	0.00722823	0.00269239	4
40	2341.8	0.00278346	NA	1
41	2377.85	0.010833	0.00573619	6
42	2539.9	0.00284047	NA	1
43	2852.99	0.00569379	NA	1
a: the N-glycan with indicated mass were not detected in this cell line
