# Supplementary material for: Bisecting GlcNAc modification diminishes the pro‐metastatic functions of small extracellular vesicles from breast cancer cells
Source: J Extracell Vesicles. 2020 Oct 30;10(1):e12005. doi: 10.1002/jev2.12005 (PMC7710122; doi:10.1002/jev2.12005)
Supplement: Supplementary file 6 — Supplementary information [file JEV2-10-e12005-s006.xlsx]

## Sheet: Sheet1
Peptide	Glycans.NHFAGNa	Observed..M.H.	Calc..mass..M.H.	Starting.position	Protein.name	Uniprot.ID	pep+N1	pep+N2	pep+N2H1	pep+N3H1	pep+N3H1F1	Group
R.GYYN[+2262.814]QSEAGSHTVQR.M	HexNAc(5)Hex(5)Fuc(1)NeuAc(1)	3959.58	3959.58	107	1A02	P01892	1a	1	1	1	1	MDA-MGAT3
R.GYYN[+2553.910]QSEAGSHTVQR.M	HexNAc(5)Hex(5)Fuc(1)NeuAc(2)	4250.67	4250.68	107	1A02	P01892	1	1	1	1	1	MDA-MGAT3
R.GYYN[+2263.835]QSEAGSHTVQR.M	HexNAc(5)Hex(5)Fuc(3)	3960.58	3960.6	107	1A02	P01892	1	1	1	1	0	MDA-MGAT3
R.GYYN[+2555.925]QSEAGSHTVQR.M	HexNAc(7)Hex(7)	4252.67	4252.69	107	1A02	P01892	1	1	1	1	0	MDA-MGAT3
R.GYYN[+1971.719]QSEAGSHTVQR.M	HexNAc(5)Hex(5)Fuc(1)	3668.5	3668.49	107	1A02	P01892	1	1	1	1	1	MDA-MGAT3
R.GYYN[+2553.910]QSEAGSHTLQSM[+15.995]YGC[+57.021]DVGPDGR.L	HexNAc(5)Hex(5)Fuc(1)NeuAc(2)	5419.09	5419.09	107	1B07	P01889	1	1	1	1	1	MDA-MGAT3
R.GYYN[+2555.925]QSEAGSHTLQSM[+15.995]YGC[+57.021]DVGPDGR.L	HexNAc(7)Hex(7)	5421.1	5421.11	107	1B07	P01889	1	1	1	1	0	MDA-MGAT3
R.GYYN[+2553.910]QSEAGSHTLQR.M	HexNAc(5)Hex(5)Fuc(1)NeuAc(2)	4265.68	4264.69	107	1B15	P30464	1	1	1	1	1	MDA-MGAT3
R.GYYN[+2555.925]QSEAGSHTLQR.M	HexNAc(7)Hex(7)	4267.71	4266.71	107	1B15	P30464	1	1	0b	1	0	MDA-MGAT3
R.GYYN[+2555.925]QSEAGSHTWQR.M	HexNAc(7)Hex(7)	4339.67	4339.7	107	1B41	P30479	1	1	1	1	0	MDA-MGAT3
R.GYYN[+1971.719]QSEAGSHTWQR.M	HexNAc(5)Hex(5)Fuc(1)	3755.5	3755.5	107	1B41	P30479	1	1	1	1	1	MDA-MGAT3
K.SLVTQYLN[+2263.835]ATGNR.W	HexNAc(5)Hex(5)Fuc(3)	3700.57	3700.58	417	4F2	P08195	1	1	1	1	1	MDA-MGAT3
K.LDN[+1971.719]YSTQELGK.T	HexNAc(5)Hex(5)Fuc(1)	3239.33	3239.34	331	5NTD	P21589	1	1	1	1	0	MDA-MGAT3
K.LDN[+2262.814]YSTQELGK.T	HexNAc(5)Hex(5)Fuc(1)NeuAc(1)	3530.44	3530.43	331	5NTD	P21589	1	1	0	1	0	MDA-MGAT3
K.LDN[+2263.835]YSTQELGK.T	HexNAc(5)Hex(5)Fuc(3)	3531.44	3531.45	331	5NTD	P21589	1	1	1	1	1	MDA-MGAT3
K.GFFDPNTHEN[+1784.634]LTYLQLLQR.A	HexNAc(4)Hex(6)	4089.8	4090.79	5053	A0A087X1U6	A0A087X1U6	1	1	0	1	0	MDA-MGAT3
K.RN[+2407.852]ATEPIIK.S	HexNAc(5)Hex(5)NeuAc(2)	3449.45	3449.46	927	A0A1W2PPA4	A0A1W2PPA4	1	1	1	1	0	MDA-MGAT3
K.RN[+2116.756]ATEPIIK.S	HexNAc(5)Hex(5)NeuAc(1)	3158.36	3158.36	927	A0A1W2PPA4	A0A1W2PPA4	1	1	1	1	0	MDA-MGAT3
K.HN[+1622.582]K.T	HexNAc(4)Hex(5)	2020.8	2020.8	241	ALDR	P15121	1	1	1	1	0	MDA-Vec
R.RN[+2555.925]QSLSLLYK.V	HexNAc(7)Hex(7)	3777.6	3777.62	540	APLP2	Q06481	1	1	1	1	0	MDA-MGAT3
R.RN[+2262.814]QSLSLLYK.V	HexNAc(5)Hex(5)Fuc(1)NeuAc(1)	3484.51	3484.51	540	APLP2	Q06481	1	1	1	1	1	MDA-MGAT3
R.RN[+2263.835]QSLSLLYK.V	HexNAc(5)Hex(5)Fuc(3)	3485.51	3485.53	540	APLP2	Q06481	1	1	1	1	1	MDA-MGAT3
R.RN[+2553.910]QSLSLLYK.V	HexNAc(5)Hex(5)Fuc(1)NeuAc(2)	3775.62	3775.6	540	APLP2	Q06481	1	1	1	1	1	MDA-MGAT3
R.N[+3284.174]R.T	HexNAc(7)Hex(7)Fuc(1)NeuAc(2)	3573.33	3573.34	182	ARHG2	Q92974	0	1	0	1	0	MDA-MGAT3
K.SMLGLGQLSTVITQVNGVHAN[+2110.793]R.S	HexNAc(8)Hex(3)	4407.02	4406.02	1742	ATR	Q13535	0	0	1	1	0	MDA-MGAT3
K.ILLTC[+57.021]SLN[+2555.925]DSATEVTGHR.W	HexNAc(7)Hex(7)	4543.89	4542.92	153	BASI	P35613	1	1	1	1	0	MDA-MGAT3
K.ILLTC[+57.021]SLN[+2553.910]DSATEVTGHR.W	HexNAc(5)Hex(5)Fuc(1)NeuAc(2)	4541.88	4540.9	153	BASI	P35613	1	1	1	1	1	MDA-MGAT3
K.ILLTC[+57.021]SLN[+2921.058]DSATEVTGHR.W	HexNAc(8)Hex(8)	4909.04	4908.05	153	BASI	P35613	1	1	1	1	0	MDA-MGAT3
K.ILLTC[+57.021]SLN[+2262.814]DSATEVTGHR.W	HexNAc(5)Hex(5)Fuc(1)NeuAc(1)	4249.82	4249.81	153	BASI	P35613	1	1	1	1	1	MDA-MGAT3
K.ILLTC[+57.021]SLN[+3284.174]DSATEVTGHR.W	HexNAc(7)Hex(7)Fuc(1)NeuAc(2)	5272.18	5271.17	153	BASI	P35613	1	1	1	1	1	MDA-MGAT3
K.ILLTC[+57.021]SLN[+2627.947]DSATEVTGHR.W	HexNAc(6)Hex(6)Fuc(1)NeuAc(1)	4615.93	4614.94	153	BASI	P35613	1	1	1	1	1	MDA-MGAT3
K.ILLTC[+57.021]SLN[+2263.835]DSATEVTGHR.W	HexNAc(5)Hex(5)Fuc(3)	4251.81	4250.83	153	BASI	P35613	1	1	1	1	1	MDA-MGAT3
K.EGDN[+2555.925]ITLK.C	HexNAc(7)Hex(7)	3445.39	3445.39	262	CD166	Q13740	1	1	1	1	0	MDA-MGAT3
K.EGDN[+2263.835]ITLK.C	HexNAc(5)Hex(5)Fuc(3)	3153.27	3153.3	262	CD166	Q13740	1	1	1	1	0	MDA-MGAT3
K.EGDN[+2553.910]ITLK.C	HexNAc(5)Hex(5)Fuc(1)NeuAc(2)	3443.37	3443.37	262	CD166	Q13740	1	1	1	1	1	MDA-MGAT3
R.N[+2555.925]ATVVWM[+15.995]K.D	HexNAc(7)Hex(7)	3520.4	3520.42	361	CD166	Q13740	1	1	1	1	0	MDA-MGAT3
R.N[+2553.910]ATVVWM[+15.995]K.D	HexNAc(5)Hex(5)Fuc(1)NeuAc(2)	3518.41	3518.4	361	CD166	Q13740	1	1	1	1	1	MDA-MGAT3
R.N[+2262.814]ATVVWM[+15.995]K.D	HexNAc(5)Hex(5)Fuc(1)NeuAc(1)	3227.31	3227.31	361	CD166	Q13740	1	1	1	1	0	MDA-MGAT3
R.N[+2263.835]ATVVWM[+15.995]K.D	HexNAc(5)Hex(5)Fuc(3)	3228.32	3228.33	361	CD166	Q13740	1	1	1	1	1	MDA-MGAT3
R.N[+4307.550]ATVVWMKDNIR.L	HexNAc(11)Hex(11)NeuAc(1)	5754.31	5754.3	361	CD166	Q13740	0	0	1	1	0	MDA-MGAT3
R.N[+2482.909]ATGDYK.C	HexNAc(6)Hex(6)Fuc(2)	3251.29	3251.26	306	CD166	Q13740	1	1	0	1	0	MDA-MGAT3
K.AFN[+2555.925]STLPTM[+15.995]AQMEK.A	HexNAc(7)Hex(7)	4140.64	4140.66	55	CD44	P16070	1	1	1	1	0	MDA-MGAT3
K.AFN[+2555.925]STLPTMAQM[+15.995]EK.A	HexNAc(7)Hex(7)	4140.65	4140.66	55	CD44	P16070	1	1	1	1	0	MDA-MGAT3
K.AFN[+2553.910]STLPTMAQM[+15.995]EK.A	HexNAc(5)Hex(5)Fuc(1)NeuAc(2)	4139.65	4138.65	55	CD44	P16070	1	1	1	1	0	MDA-MGAT3
K.AFN[+2553.910]STLPTM[+15.995]AQMEK.A	HexNAc(5)Hex(5)Fuc(1)NeuAc(2)	4139.65	4138.65	55	CD44	P16070	1	1	1	1	0	MDA-MGAT3
K.TFKN[+2553.910]ESENTC[+57.021]QDVDEC[+57.021]QQNPR.L	HexNAc(5)Hex(5)Fuc(1)NeuAc(2)	5154.02	5152.99	105	CD97	P48960	1	1	0	1	1	MDA-MGAT3
R.LSAVNSIFLSHN[+2263.835]NTK.E	HexNAc(5)Hex(5)Fuc(3)	3908.71	3908.71	442	CD97	P48960	1	1	1	1	1	MDA-MGAT3
R.LSAVNSIFLSHN[+2262.814]NTK.E	HexNAc(5)Hex(5)Fuc(1)NeuAc(1)	3907.7	3907.68	442	CD97	P48960	1	1	1	1	0	MDA-MGAT3
R.LSAVNSIFLSHN[+1971.719]NTK.E	HexNAc(5)Hex(5)Fuc(1)	3616.59	3616.59	442	CD97	P48960	1	1	1	1	1	MDA-MGAT3
R.LSAVNSIFLSHN[+1970.698]NTK.E	HexNAc(5)Hex(4)NeuGc(1)	3615.59	3615.57	442	CD97	P48960	1	1	1	1	0	MDA-MGAT3
R.LQFQVLVQHPQN[+2553.910]ESNK.I	HexNAc(5)Hex(5)Fuc(1)NeuAc(2)	4463.9	4462.9	328	CDCP1	Q9H5V8	1	1	1	1	0	MDA-MGAT3
R.LQFQVLVQHPQN[+2262.814]ESNK.I	HexNAc(5)Hex(5)Fuc(1)NeuAc(1)	4171.82	4171.81	328	CDCP1	Q9H5V8	1	1	1	1	1	MDA-MGAT3
R.LQFQVLVQHPQN[+2263.835]ESNK.I	HexNAc(5)Hex(5)Fuc(3)	4173.81	4172.83	328	CDCP1	Q9H5V8	1	1	1	1	1	MDA-MGAT3
K.LN[+2553.910]LTDTGR.Y	HexNAc(5)Hex(5)Fuc(1)NeuAc(2)	3443.38	3443.38	393	CEA16	Q2WEN9	1	1	1	1	1	MDA-MGAT3
K.AIDPSLVDMKQALEN[+2263.835]STR.E	HexNAc(5)Hex(5)Fuc(3)	4252.82	4251.85	227	CLMN	Q96JQ2	1	1	1	1	0	MDA-MGAT3
R.YNEC[+57.021]LM[+15.995]N[+1866.688]FSC[+57.021]NGK.N	HexNAc(6)Hex(4)	3519.31	3519.34	440	CNO6L	Q96LI5	1	0	0	1	0	MDA-MGAT3
R.YNEC[+57.021]LM[+15.995]N[+2553.910]FSC[+57.021]NGK.N	HexNAc(5)Hex(5)Fuc(1)NeuAc(2)	4207.56	4206.56	440	CNO6L	Q96LI5	1	1	1	1	1	MDA-MGAT3
K.IN[+2659.936]YSPYVNYFTR.V	HexNAc(6)Hex(7)NeuGc(1)	4197.68	4196.68	692	D19L4	Q7Z388	1	1	1	1	0	MDA-MGAT3
R.QN[+2351.851]GTEDESYEYR.P	HexNAc(4)Hex(5)Fuc(3)NeuAc(1)	3842.44	3842.45	177	D6R9B9	D6R9B9	1	1	1	1	0	MDA-MGAT3
K.N[+2439.842]MSDSGK.L	HexNAc(5)Hex(5)NeuGc(2)	3178.17	3178.15	1778	DOCK4	Q8N1I0	1	0	0	1	0	MDA-Vec
K.LLFEVHNIEN[+2237.783]ASPATVSR.M	HexNAc(4)Hex(6)Fuc(1)NeuGc(1)	4233.84	4234.83	2241	DYH8	Q96JB1	1	1	0	1	0	MDA-Vec
R.NSQQYEVN[+2407.852]KSNYK.L	HexNAc(5)Hex(5)NeuAc(2)	4009.59	4009.61	460	ENAM	Q9NRM1	1	1	1	1	0	MDA-MGAT3
K.GFFDPNTHEN[+1784.634]LTYLQLLQR.A	HexNAc(4)Hex(6)	4089.79	4090.79	5055	EPIPL	P58107	1	0	0	1	0	MDA-Vec
K.GFFDPNTHEN[+1606.587]LTYLQLLQR.A	HexNAc(4)Hex(4)Fuc(1)	3912.75	3912.74	5055	EPIPL	P58107	1	1	0	0	1	MDA-Vec
K.GFFDPNTHEN[+1784.634]LTYLQLLQR.A	HexNAc(4)Hex(6)	4089.79	4090.79	5055	EPIPL	P58107	1	1	0	1	0	MDA-Vec
K.GFFDPNTHEN[+2091.725]LTYLQLLQR.A	HexNAc(4)Hex(6)NeuGc(1)	4396.9	4397.88	5055	EPIPL	P58107	1	0	0	1	0	MDA-Vec
K.GFFDPNTHEN[+1784.634]LTYLQLLQR.A	HexNAc(4)Hex(6)	4089.79	4090.79	5055	EPIPL	P58107	1	0	1	1	0	MDA-Vec
K.GFFDPNTHEN[+1768.640]LTYLQLLQR.A	HexNAc(4)Hex(5)Fuc(1)	4073.8	4074.8	5055	EPIPL	P58107	1	1	0	0	1	MDA-Vec
K.GFFDPNTHEN[+1767.619]LTYLQLLQR.A	HexNAc(4)Hex(4)NeuGc(1)	4072.79	4073.78	5055	EPIPL	P58107	1	0	0	1	0	MDA-Vec
K.GFFDPNTHEN[+1606.587]LTYLQLLQR.A	HexNAc(4)Hex(4)Fuc(1)	3912.75	3912.74	5055	EPIPL	P58107	1	0	0	0	1	MDA-MGAT3
K.GFFDPNTHEN[+1929.672]LTYLQLLQR.A	HexNAc(4)Hex(5)NeuGc(1)	4234.85	4235.83	5055	EPIPL	P58107	1	0	0	1	0	MDA-MGAT3
K.GFFDPNTHEN[+1767.619]LTYLQLLQR.A	HexNAc(4)Hex(4)NeuGc(1)	4072.8	4073.78	5055	EPIPL	P58107	1	1	0	1	0	MDA-MGAT3
K.GFFDPNTHEN[+2091.725]LTYLQLLQR.A	HexNAc(4)Hex(6)NeuGc(1)	4397.89	4397.88	5055	EPIPL	P58107	1	0	0	1	0	MDA-MGAT3
K.GFFDPNTHEN[+1622.582]LTYLQLLQR.A	HexNAc(4)Hex(5)	3928.73	3928.74	5055	EPIPL	P58107	1	1	0	1	0	MDA-MGAT3
K.ATNVVM[+15.995]N[+2553.910]YSEIESK.V	HexNAc(5)Hex(5)Fuc(1)NeuAc(2)	4154.65	4154.66	14	EPN4	Q14677	1	1	1	1	0	MDA-MGAT3
K.YMATVTSISGDLKN[+2555.925]SSSVK.G	HexNAc(7)Hex(7)	4544.92	4543.93	749	F8VU56	F8VU56	1	1	1	1	0	MDA-MGAT3
K.MIGLEDFVADN[+2407.852]YSK.I	HexNAc(5)Hex(5)NeuAc(2)	4008.59	4009.6	209	FGGY	Q96C11	1	1	1	1	0	MDA-MGAT3
K.MIGLEDFVADN[+2263.835]YSK.I	HexNAc(5)Hex(5)Fuc(3)	3865.56	3865.59	209	FGGY	Q96C11	1	1	1	1	0	MDA-MGAT3
K.MIGLEDFVADN[+2262.814]YSK.I	HexNAc(5)Hex(5)Fuc(1)NeuAc(1)	3864.55	3864.57	209	FGGY	Q96C11	1	1	1	1	0	MDA-MGAT3
K.MIGLEDFVADN[+2553.910]YSK.I	HexNAc(5)Hex(5)Fuc(1)NeuAc(2)	4154.64	4155.66	209	FGGY	Q96C11	1	1	1	1	0	MDA-MGAT3
R.ASGPGLN[+2946.089]ASGIPASLPVEFTIDAR.D	HexNAc(9)Hex(6)Fuc(1)	5286.31	5286.31	1544	FLNC	Q14315	1	0	1	1	0	MDA-Vec
R.ASGPGLN[+2946.089]ASGIPASLPVEFTIDAR.D	HexNAc(9)Hex(6)Fuc(1)	5285.31	5286.31	1544	FLNC	Q14315	1	0	1	1	0	MDA-MGAT3
R.QN[+2059.735]GTEDESYEYR.P	HexNAc(4)Hex(5)Fuc(1)NeuAc(1)	3550.34	3550.34	85	FRYL	O94915	1	0	1	1	0	MDA-MGAT3
K.QDHLSWEWN[+1460.529]LSIK.K	HexNAc(4)Hex(4)	3116.34	3116.35	184	GDIR2	P52566	1	1	0	1	0	MDA-Vec
R.ILLLGPQESN[+2555.925]NSTGTMWK.V	HexNAc(7)Hex(7)	4545.95	4544.94	54	H0Y8Q3	H0Y8Q3	1	1	1	1	0	MDA-MGAT3
K.[+42.011]TN[+2553.910]HSNIMDDPFIR.E	HexNAc(5)Hex(5)Fuc(1)NeuAc(2)	4154.65	4155.65	2	H0YMC2	H0YMC2	1	1	0	1	0	MDA-MGAT3
K.[+42.011]TN[+2407.852]HSNIMDDPFIR.E	HexNAc(5)Hex(5)NeuAc(2)	4010.59	4009.59	2	H0YMC2	H0YMC2	1	1	1	1	0	MDA-MGAT3
K.PPDLYDTN[+2553.910]TSLSMSR.D	HexNAc(5)Hex(5)Fuc(1)NeuAc(2)	4250.7	4250.69	303	H7BY98	H7BY98	1	1	1	0	1	MDA-MGAT3
K.EGFPPQN[+2553.910]NSDQIIR.G	HexNAc(5)Hex(5)Fuc(1)NeuAc(2)	4169.7	4168.7	35	H7C0Z8	H7C0Z8	1	1	0	1	0	MDA-MGAT3
R.LSPPEC[+57.021]LN[+2117.777]ASLLGGVLR.R	HexNAc(5)Hex(5)Fuc(2)	3913.75	3913.75	13	H7C4N4	H7C4N4	1	1	1	1	1	MDA-Vec
R.LLQDYFNGRDLN[+2553.910]K.S	HexNAc(5)Hex(5)Fuc(1)NeuAc(2)	4149.73	4149.73	351	HS71L	P34931	1	1	1	1	1	MDA-MGAT3
K.GPLNLN[+2628.967]M[+15.995]TVQAAGVASC[+57.021]LR.P	HexNAc(6)Hex(6)Fuc(3)	4617.95	4616.97	168	HXD12	P35452	1	1	1	1	1	MDA-MGAT3
K.GPLNLN[+2555.925]M[+15.995]TVQAAGVASC[+57.021]LR.P	HexNAc(7)Hex(7)	4544.89	4543.93	168	HXD12	P35452	1	1	0	1	0	MDA-MGAT3
K.GPLNLN[+2263.835]M[+15.995]TVQAAGVASC[+57.021]LR.P	HexNAc(5)Hex(5)Fuc(3)	4252.81	4251.84	168	HXD12	P35452	1	1	1	1	0	MDA-MGAT3
K.GPLNLN[+2553.910]M[+15.995]TVQAAGVASC[+57.021]LR.P	HexNAc(5)Hex(5)Fuc(1)NeuAc(2)	4542.92	4541.91	168	HXD12	P35452	1	1	1	1	1	MDA-MGAT3
K.GPLNLN[+2262.814]M[+15.995]TVQAAGVASC[+57.021]LR.P	HexNAc(5)Hex(5)Fuc(1)NeuAc(1)	4250.81	4250.82	168	HXD12	P35452	1	1	0	1	0	MDA-MGAT3
R.LNPTVTYGN[+3210.137]DSFSAK.A	HexNAc(6)Hex(6)Fuc(1)NeuAc(3)	4824.94	4823.92	259	ICAM1	P05362	1	1	1	1	0	MDA-MGAT3
R.LNPTVTYGN[+2555.925]DSFSAK.A	HexNAc(7)Hex(7)	4169.7	4169.71	259	ICAM1	P05362	1	1	1	1	0	MDA-MGAT3
R.LNPTVTYGN[+2262.814]DSFSAK.A	HexNAc(5)Hex(5)Fuc(1)NeuAc(1)	3876.59	3876.59	259	ICAM1	P05362	1	1	1	1	0	MDA-MGAT3
R.LNPTVTYGN[+2553.910]DSFSAK.A	HexNAc(5)Hex(5)Fuc(1)NeuAc(2)	4167.7	4167.69	259	ICAM1	P05362	1	1	1	1	1	MDA-MGAT3
R.DHHGAN[+2553.910]FSC[+57.021]R.T	HexNAc(5)Hex(5)Fuc(1)NeuAc(2)	3754.42	3754.41	178	ICAM1	P05362	1	1	1	1	1	MDA-MGAT3
R.DHHGAN[+2262.814]FSC[+57.021]R.T	HexNAc(5)Hex(5)Fuc(1)NeuAc(1)	3463.31	3463.31	178	ICAM1	P05362	1	1	0	1	1	MDA-MGAT3
R.LNPTVTYGN[+2263.835]DSFSAK.A	HexNAc(5)Hex(5)Fuc(3)	3877.61	3877.62	259	ICAM1	P05362	1	1	1	1	0	MDA-MGAT3
R.ELAVPDGYTN[+2262.814]R.T	HexNAc(5)Hex(5)Fuc(1)NeuAc(1)	3497.43	3497.42	77	ITA3	P26006	1	1	0	0	1	MDA-MGAT3
R.ELAVPDGYTN[+1971.719]R.T	HexNAc(5)Hex(5)Fuc(1)	3206.33	3206.33	77	ITA3	P26006	1	1	1	1	1	MDA-MGAT3
R.ELAVPDGYTN[+2553.910]R.T	HexNAc(5)Hex(5)Fuc(1)NeuAc(2)	3788.52	3788.52	77	ITA3	P26006	1	1	0	1	1	MDA-MGAT3
R.ELAVPDGYTN[+2263.835]R.T	HexNAc(5)Hex(5)Fuc(3)	3498.43	3498.44	77	ITA3	P26006	1	1	1	1	1	MDA-MGAT3
R.ELAVPDGYTN[+2555.925]R.T	HexNAc(7)Hex(7)	3790.52	3790.53	77	ITA3	P26006	1	1	1	1	0	MDA-MGAT3
R.MN[+2553.910]ITVK.N	HexNAc(5)Hex(5)Fuc(1)NeuAc(2)	3259.3	3259.31	106	ITA3	P26006	1	1	1	1	1	MDA-MGAT3
R.M[+15.995]N[+2921.058]ITVK.N	HexNAc(8)Hex(8)	3642.44	3642.45	106	ITA3	P26006	1	1	1	1	0	MDA-MGAT3
R.M[+15.995]N[+2262.814]ITVK.N	HexNAc(5)Hex(5)Fuc(1)NeuAc(1)	2984.21	2984.21	106	ITA3	P26006	1	1	1	1	1	MDA-MGAT3
R.M[+15.995]N[+2553.910]ITVK.N	HexNAc(5)Hex(5)Fuc(1)NeuAc(2)	3275.3	3275.3	106	ITA3	P26006	1	1	1	1	1	MDA-MGAT3
R.M[+15.995]N[+2919.042]ITVK.N	HexNAc(6)Hex(6)Fuc(1)NeuAc(2)	3640.43	3640.43	106	ITA3	P26006	1	1	0	1	0	MDA-MGAT3
R.M[+15.995]N[+3210.137]ITVK.N	HexNAc(6)Hex(6)Fuc(1)NeuAc(3)	3931.52	3931.53	106	ITA3	P26006	1	1	1	1	1	MDA-MGAT3
K.N[+1825.661]ITIVTGAPR.H	HexNAc(5)Hex(5)	2867.27	2867.27	265	ITA3	P26006	1	1	1	1	0	MDA-MGAT3
K.N[+2407.852]ITIVTGAPR.H	HexNAc(5)Hex(5)NeuAc(2)	3449.46	3449.46	265	ITA3	P26006	1	1	1	1	0	MDA-MGAT3
R.TSIPTINM[+15.995]EN[+1825.661]K.T	HexNAc(5)Hex(5)	3089.29	3089.29	960	ITA3	P26006	1	1	0	1	0	MDA-MGAT3
R.MN[+2555.925]ITVK.N	HexNAc(7)Hex(7)	3261.31	3261.32	106	ITA3	P26006	1	1	0	1	0	MDA-MGAT3
R.M[+15.995]N[+2263.835]ITVK.N	HexNAc(5)Hex(5)Fuc(3)	2985.21	2985.23	106	ITA3	P26006	1	1	1	1	1	MDA-MGAT3
K.N[+2116.756]ITIVTGAPR.H	HexNAc(5)Hex(5)NeuAc(1)	3158.37	3158.36	265	ITA3	P26006	1	1	1	1	0	MDA-MGAT3
K.LRNPC[+57.021]TSEQN[+2555.925]C[+57.021]TSPFSYK.N	HexNAc(7)Hex(7)	4744.88	4744.9	203	ITB1	P05556	1	1	1	1	0	MDA-MGAT3
K.LRNPC[+57.021]TSEQN[+2553.910]C[+57.021]TSPFSYK.N	HexNAc(5)Hex(5)Fuc(1)NeuAc(2)	4743.88	4742.88	203	ITB1	P05556	1	1	1	1	1	MDA-MGAT3
K.LRNPC[+57.021]TSEQN[+1971.719]C[+57.021]TSPFSYK.N	HexNAc(5)Hex(5)Fuc(1)	4161.71	4160.69	203	ITB1	P05556	1	1	1	1	1	MDA-MGAT3
R.NPC[+57.021]TSEQN[+2263.835]C[+57.021]TSPFSYK.N	HexNAc(5)Hex(5)Fuc(3)	4184.62	4183.62	205	ITB1	P05556	1	1	0	1	0	MDA-MGAT3
K.C[+57.021]HEGN[+1954.704]GTFEC[+57.021]GAC[+57.021]R.C	HexNAc(5)Hex(4)NeuAc(1)	3609.34	3609.32	477	ITB1	P05556	1	1	1	1	0	MDA-MGAT3
K.C[+57.021]HEGN[+2117.777]GTFEC[+57.021]GAC[+57.021]R.C	HexNAc(5)Hex(5)Fuc(2)	3772.39	3772.39	477	ITB1	P05556	1	1	1	1	0	MDA-MGAT3
K.DTC[+57.021]TQEC[+57.021]SYFN[+2262.814]ITK.V	HexNAc(5)Hex(5)Fuc(1)NeuAc(1)	4030.56	4029.55	659	ITB1	P05556	1	1	1	0	1	MDA-MGAT3
K.LRNPC[+57.021]TSEQN[+2263.835]C[+57.021]TSPFSYK.N	HexNAc(5)Hex(5)Fuc(3)	4453.78	4452.81	203	ITB1	P05556	1	1	1	1	1	MDA-MGAT3
R.NPC[+57.021]TSEQN[+2262.814]C[+57.021]TSPFSYK.N	HexNAc(5)Hex(5)Fuc(1)NeuAc(1)	4183.62	4182.6	205	ITB1	P05556	1	1	1	1	0	MDA-MGAT3
K.C[+57.021]HEGN[+2116.756]GTFEC[+57.021]GAC[+57.021]R.C	HexNAc(5)Hex(5)NeuAc(1)	3771.35	3771.37	477	ITB1	P05556	1	1	1	1	0	MDA-MGAT3
K.C[+57.021]HEGN[+2407.852]GTFEC[+57.021]GAC[+57.021]R.C	HexNAc(5)Hex(5)NeuAc(2)	4062.46	4062.47	477	ITB1	P05556	1	1	1	1	0	MDA-MGAT3
K.C[+57.021]HEGN[+1955.724]GTFEC[+57.021]GAC[+57.021]R.C	HexNAc(5)Hex(4)Fuc(2)	3610.33	3610.34	477	ITB1	P05556	1	1	1	1	0	MDA-MGAT3
R.C[+57.021]SFRDEDDDC[+57.021]TYSYTM[+15.995]EGDGAPGPN[+2262.814]STVLVHK.K	HexNAc(5)Hex(5)Fuc(1)NeuAc(1)	5903.31	5902.31	671	ITB4	P16144	1	1	0	1	0	MDA-MGAT3
K.GDDSETDKNN[+3210.137]C[+57.021]SNAK.A	HexNAc(6)Hex(6)Fuc(1)NeuAc(3)	4865.81	4864.8	633	KCNA4	P22459	1	1	1	1	1	MDA-MGAT3
K.GDDSETDKNN[+2553.910]C[+57.021]SNAK.A	HexNAc(5)Hex(5)Fuc(1)NeuAc(2)	4208.56	4208.57	633	KCNA4	P22459	1	1	0	1	1	MDA-MGAT3
K.GDDSETDKNN[+2262.814]C[+57.021]SNAK.A	HexNAc(5)Hex(5)Fuc(1)NeuAc(1)	3917.47	3917.48	633	KCNA4	P22459	1	1	1	1	1	MDA-MGAT3
K.GDDSETDKNN[+2407.852]C[+57.021]SNAK.A	HexNAc(5)Hex(5)NeuAc(2)	4063.51	4062.51	633	KCNA4	P22459	1	1	1	1	0	MDA-MGAT3
K.NM[+15.995]TFDLPSDATVVLN[+3797.380]R.S	HexNAc(10)Hex(10)Fuc(1)	5606.29	5606.26	62	LAMP1	P11279	1	1	0	1	0	MDA-MGAT3
K.EN[+1971.719]TSDPSLVIAFGR.G	HexNAc(5)Hex(5)Fuc(1)	3477.49	3477.48	83	LAMP1	P11279	1	1	1	1	1	MDA-MGAT3
R.LLNINPN[+1971.719]K.T	HexNAc(5)Hex(5)Fuc(1)	2897.28	2897.27	255	LAMP1	P11279	1	1	0	1	0	MDA-MGAT3
K.NMTFDLPSDATVVLN[+3797.380]R.S	HexNAc(10)Hex(10)Fuc(1)	5590.28	5590.27	62	LAMP1	P11279	0	0	1	1	0	MDA-MGAT3
K.NMTFDLPSDATVVLN[+3432.248]R.S	HexNAc(9)Hex(9)Fuc(1)	5225.15	5225.14	62	LAMP1	P11279	1	0	1	1	0	MDA-MGAT3
K.GLN[+2555.925]LTEDTYKPR.I	HexNAc(7)Hex(7)	3962.65	3962.65	396	LG3BP	Q08380	1	1	0	1	0	MDA-MGAT3
R.SIFGDLTN[+2190.793]LTELQLR.N	HexNAc(6)Hex(6)	3910.74	3910.72	110	LRTM2	Q8N967	1	0	1	1	0	MDA-Vec
R.SIFGDLTN[+2190.793]LTELQLR.N	HexNAc(6)Hex(6)	3910.74	3910.72	110	LRTM2	Q8N967	1	1	1	1	0	MDA-Vec
R.SIFGDLTN[+2190.793]LTELQLR.N	HexNAc(6)Hex(6)	3910.74	3910.72	110	LRTM2	Q8N967	1	1	0	1	0	MDA-Vec
R.SIFGDLTN[+2352.846]LTELQLR.N	HexNAc(6)Hex(7)	4072.79	4072.77	110	LRTM2	Q8N967	1	1	1	1	0	MDA-Vec
R.EAGN[+2555.925]HTSGAGLVQINK.S	HexNAc(7)Hex(7)	4151.73	4151.74	80	MPRD	P20645	1	1	1	1	0	MDA-MGAT3
R.EAGN[+2553.910]HTSGAGLVQINK.S	HexNAc(5)Hex(5)Fuc(1)NeuAc(2)	4150.74	4149.72	80	MPRD	P20645	1	1	1	1	1	MDA-MGAT3
R.EAGN[+2263.835]HTSGAGLVQINK.S	HexNAc(5)Hex(5)Fuc(3)	3859.64	3859.65	80	MPRD	P20645	1	1	1	1	1	MDA-MGAT3
R.EAGN[+2262.814]HTSGAGLVQINK.S	HexNAc(5)Hex(5)Fuc(1)NeuAc(1)	3858.63	3858.63	80	MPRD	P20645	1	1	1	1	1	MDA-MGAT3
R.MNLDPFNN[+1768.640]YSDEEIWK.A	HexNAc(4)Hex(5)Fuc(1)	3783.51	3783.52	1393	MRP2	Q92887	1	0	1	1	0	MDA-MGAT3
K.LQQLFN[+1460.529]HTMFILEQEEYQR.E	HexNAc(4)Hex(4)	3927.75	3927.74	483	MYH10	P35580	1	0	0	1	0	MDA-MGAT3
K.LQQLFN[+1460.529]HTMFILEQEEYQR.E	HexNAc(4)Hex(4)	3927.74	3927.74	476	MYH9	P35579	1	0	0	1	0	MDA-Vec
K.C[+57.021]LQDNEWN[+2756.989]YTR.A	HexNAc(6)Hex(5)Fuc(1)NeuAc(2)	4256.63	4255.63	593	NXF2	Q9GZY0	1	1	0	1	0	MDA-MGAT3
K.N[+1752.645]F.S	HexNAc(4)Hex(4)Fuc(2)	2032.77	2032.77	1021	ODO1	Q02218	1	0	1	0	1	MDA-MGAT3
K.LSHDAN[+2263.835]ETLPLHLYVK.S	HexNAc(5)Hex(5)Fuc(3)	4114.81	4113.82	728	PLXB2	O15031	1	1	1	1	1	MDA-MGAT3
K.LSNMGTLN[+2407.852]SSM[+15.995]QFR.S	HexNAc(5)Hex(5)NeuAc(2)	4008.59	4009.59	587	PRIC2	Q7Z3G6	1	1	1	1	0	MDA-MGAT3
K.GEN[+2263.835]FTETDVK.M	HexNAc(5)Hex(5)Fuc(3)	3403.35	3403.36	195	PRIO	P04156	1	1	1	1	1	MDA-MGAT3
K.GEN[+2553.910]FTETDVK.M	HexNAc(5)Hex(5)Fuc(1)NeuAc(2)	3693.44	3693.43	195	PRIO	P04156	1	1	1	1	1	MDA-MGAT3
K.GEN[+2555.925]FTETDVK.M	HexNAc(7)Hex(7)	3695.43	3695.45	195	PRIO	P04156	1	1	1	1	0	MDA-MGAT3
R.GQDPQANWVN[+2262.814]QTSR.T	HexNAc(5)Hex(5)Fuc(1)NeuAc(1)	3863.56	3863.56	611	PTPRH	Q9HD43	1	1	0	1	0	MDA-MGAT3
R.GQDPQANWVN[+2553.910]QTSR.T	HexNAc(5)Hex(5)Fuc(1)NeuAc(2)	4154.65	4154.66	611	PTPRH	Q9HD43	1	1	1	1	1	MDA-MGAT3
R.GQDPQANWVN[+2407.852]QTSR.T	HexNAc(5)Hex(5)NeuAc(2)	4008.59	4008.6	611	PTPRH	Q9HD43	1	1	1	1	0	MDA-MGAT3
R.GQDPQANWVN[+2117.777]QTSR.T	HexNAc(5)Hex(5)Fuc(2)	3718.5	3718.52	611	PTPRH	Q9HD43	1	1	1	1	0	MDA-MGAT3
R.GQDPQANWVN[+2116.756]QTSR.T	HexNAc(5)Hex(5)NeuAc(1)	3717.49	3717.5	611	PTPRH	Q9HD43	1	1	1	1	0	MDA-MGAT3
R.PLPN[+2570.925]C[+57.021]SNRC[+57.021]FHAK.Y	HexNAc(5)Hex(6)Fuc(2)NeuAc(1)	4172.67	4171.67	714	PXDNL	A1KZ92	1	1	1	1	0	MDA-MGAT3
K.EPQTTVVHN[+2351.851]ATDGIK.G	HexNAc(4)Hex(5)Fuc(3)NeuAc(1)	3961.63	3961.67	352	Q5SWX3	Q5SWX3	1	1	1	1	0	MDA-MGAT3
R.N[+3432.248]MTLQR.T	HexNAc(9)Hex(9)Fuc(1)	4195.64	4194.64	306	Q5VUC6	Q5VUC6	1	1	1	1	1	MDA-Vec
R.N[+2628.967]TTPSGSR.F	HexNAc(6)Hex(6)Fuc(3)	3448.37	3448.36	55	Q5VUC6	Q5VUC6	0	0	1	0	1	MDA-Vec
R.SQDDGGEN[+2351.851]R.S	HexNAc(4)Hex(5)Fuc(3)NeuAc(1)	3329.22	3329.24	22	RBM10	P98175	1	0	1	0	1	MDA-MGAT3
K.TGRVYN[+203.079]VTQHAVGIVVNK.Q	HexNAc(1)	2158.16	2158.16	61	RL21	P46778	1	0	0	1	0	MDA-MGAT3
K.N[+1704.635]VTLPAVFK.A	HexNAc(6)Hex(3)	2693.22	2693.22	21	RL4	P36578	0	0	1	1	0	MDA-Vec
K.N[+1704.635]VTLPAVFK.A	HexNAc(6)Hex(3)	2693.23	2693.22	21	RL4	P36578	0	1	1	1	0	MDA-Vec
K.N[+1704.635]VTLPAVFK.A	HexNAc(6)Hex(3)	2693.23	2693.22	21	RL4	P36578	0	0	1	1	0	MDA-MGAT3
K.TC[+57.021]DWLPKPN[+1971.719]M[+15.995]SASC[+57.021]K.E	HexNAc(5)Hex(5)Fuc(1)	3782.52	3782.51	93	SAP	P07602	1	1	1	1	1	MDA-MGAT3
R.LN[+2800.031]DSYRLQR.F	HexNAc(9)Hex(6)	3964.65	3964.64	357	SPTN1	Q13813	1	1	1	1	0	MDA-Vec
K.N[+2716.983]ETSAPFK.E	HexNAc(5)Hex(6)Fuc(3)NeuAc(1)	3610.43	3610.42	726	SYEP	P07814	0	0	1	1	0	MDA-Vec
K.N[+2716.983]ETSAPFK.E	HexNAc(5)Hex(6)Fuc(3)NeuAc(1)	3610.43	3610.42	726	SYEP	P07814	0	0	1	1	1	MDA-Vec
K.SKVDTIVN[+1704.635]FTHQHFTSQFEVTVWAPR.L	HexNAc(6)Hex(3)	4778.14	4779.18	491	T132B	Q14DG7	1	1	1	1	0	MDA-Vec
K.SKVDTIVN[+1866.688]FTHQHFTSQFEVTVWAPR.L	HexNAc(6)Hex(4)	4940.19	4941.24	491	T132B	Q14DG7	1	1	1	1	0	MDA-Vec
K.SKVDTIVN[+1704.635]FTHQHFTSQFEVTVWAPR.L	HexNAc(6)Hex(3)	4778.14	4779.18	491	T132B	Q14DG7	1	0	0	1	0	MDA-Vec
K.VDTIVN[+1704.635]FTHQHFTSQFEVTVWAPR.L	HexNAc(6)Hex(3)	4563.01	4564.06	493	T132B	Q14DG7	1	1	1	1	0	MDA-Vec
R.GC[+57.021]DVN[+2553.910]LSDK.Q	HexNAc(5)Hex(5)Fuc(1)NeuAc(2)	3561.37	3561.36	1135	TANC1	Q9C0D5	1	1	1	1	1	MDA-MGAT3
R.RN[+1971.719]NTFLSLR.D	HexNAc(5)Hex(5)Fuc(1)	3092.34	3092.34	168	TF	P13726	1	1	0	1	1	MDA-MGAT3
K.LYIN[+2060.755]HTPPPLSK.S	HexNAc(4)Hex(5)Fuc(3)	3440.52	3440.52	1438	THOC2	Q8NI27	0	1	0	1	1	MDA-Vec
R.IVDVN[+2407.852]LTSEGK.V	HexNAc(5)Hex(5)NeuAc(2)	3582.49	3582.48	170	TM9S3	Q9HD45	1	1	1	1	0	MDA-MGAT3
R.YHRPEFESFFN[+2569.905]K.T	HexNAc(5)Hex(5)Fuc(1)NeuAc(1)NeuGc(1)	4171.66	4170.66	71	UBP38	Q8NB14	1	1	0	0	1	MDA-MGAT3
R.YHRPEFESFFN[+2407.852]K.T	HexNAc(5)Hex(5)NeuAc(2)	4008.59	4008.61	71	UBP38	Q8NB14	1	1	1	1	0	MDA-MGAT3
K.TPVVVEN[+1809.666]ITLMC[+57.021]LR.I	HexNAc(5)Hex(4)Fuc(1)	3454.54	3454.55	4005	UBR4	Q5T4S7	1	1	1	1	0	MDA-MGAT3
R.DGTFN[+2555.925]YSPDVYC[+57.021]TK.Y	HexNAc(7)Hex(7)	4222.62	4222.63	79	UNK	Q9C0B0	1	1	1	1	0	MDA-MGAT3
R.DGTFN[+2553.910]YSPDVYC[+57.021]TK.Y	HexNAc(5)Hex(5)Fuc(1)NeuAc(2)	4219.61	4220.62	79	UNK	Q9C0B0	1	1	1	1	1	MDA-MGAT3
R.NTFAQYQYQHQN[+2263.835]R.S	HexNAc(5)Hex(5)Fuc(3)	3961.6	3961.61	96	XIRP2	A4UGR9	1	1	1	1	0	MDA-MGAT3
K.LHNQVN[+4307.550]GTEWSWK.N	HexNAc(11)Hex(11)NeuAc(1)	5907.31	5906.32	480	XPO1	O14980	0	0	1	1	0	MDA-MGAT3
K.PYKC[+57.021]QIC[+57.021]N[+2117.777]QSFR.I	HexNAc(5)Hex(5)Fuc(2)	3718.5	3718.51	695	ZBT41	Q5SVQ8	1	1	1	1	0	MDA-MGAT3
K.PYKC[+57.021]QIC[+57.021]N[+2407.852]QSFR.I	HexNAc(5)Hex(5)NeuAc(2)	4009.59	4008.59	695	ZBT41	Q5SVQ8	1	1	1	1	0	MDA-MGAT3
K.PYKC[+57.021]QIC[+57.021]N[+2116.756]QSFR.I	HexNAc(5)Hex(5)NeuAc(1)	3717.49	3717.49	695	ZBT41	Q5SVQ8	1	1	1	1	0	MDA-MGAT3
K.PYKC[+57.021]QIC[+57.021]N[+2262.814]QSFR.I	HexNAc(5)Hex(5)Fuc(1)NeuAc(1)	3863.57	3863.55	695	ZBT41	Q5SVQ8	1	1	1	1	0	MDA-MGAT3
K.PYKC[+57.021]QIC[+57.021]N[+2553.910]QSFR.I	HexNAc(5)Hex(5)Fuc(1)NeuAc(2)	4155.65	4154.65	695	ZBT41	Q5SVQ8	1	1	1	1	1	MDA-MGAT3
K.PYKC[+57.021]QIC[+57.021]N[+2555.925]QSFR.I	HexNAc(7)Hex(7)	4156.66	4156.66	695	ZBT41	Q5SVQ8	1	1	1	1	0	MDA-MGAT3
K.PYKC[+57.021]QIC[+57.021]N[+3210.137]QSFR.I	HexNAc(6)Hex(6)Fuc(1)NeuAc(3)	4811.85	4810.87	695	ZBT41	Q5SVQ8	1	1	1	1	1	MDA-MGAT3
K.PYKC[+57.021]QIC[+57.021]N[+2263.835]QSFR.I	HexNAc(5)Hex(5)Fuc(3)	3864.55	3864.57	695	ZBT41	Q5SVQ8	1	1	1	1	0	MDA-MGAT3
K.PFVC[+57.021]QNQGC[+57.021]N[+2263.835]YSAM[+15.995]TK.D	HexNAc(5)Hex(5)Fuc(3)	4185.62	4184.64	1901	ZN292	O60281	1	1	1	1	1	MDA-MGAT3
K.AFTYRSNFVLHN[+2263.835]K.S	HexNAc(5)Hex(5)Fuc(3)	3860.65	3860.66	288	ZN460	Q14592	1	1	0	1	0	MDA-MGAT3
a: characteristic ions were detected in MS2
b: characteristic ions were not detected in MS2
