# Supplementary material for: Bisecting GlcNAc modification diminishes the pro‐metastatic functions of small extracellular vesicles from breast cancer cells
Source: J Extracell Vesicles. 2020 Oct 30;10(1):e12005. doi: 10.1002/jev2.12005 (PMC7710122; doi:10.1002/jev2.12005)
Supplement: Supplementary file 8 — Supplementary information [file JEV2-10-e12005-s008.xlsx]

## Sheet: sheet
Gene names	Protein names	LFQ intensity MGAT3-sEVs	LFQ intensity vec-sEVs	Majority protein IDs
SCAMP1	Secretory carrier-associated membrane protein 1	0	163550000	A0A087WU14
LAMTOR4	Ragulator complex protein LAMTOR4;Ragulator complex protein LAMTOR4, N-terminally processed	0	4029100	A0A087WV46
MSH6	DNA mismatch repair protein Msh6	0	5196200	A0A087WWJ1
DHX29	ATP-dependent RNA helicase DHX29	0	2586200	A0A087WYN9
SDHA	Succinate dehydrogenase [ubiquinone] flavoprotein subunit, mitochondrial	0	7735300	A0A087X1I3
DOCK9	Dedicator of cytokinesis protein 9	0	4394200	A0A0A0MT38
RNF114	E3 ubiquitin-protein ligase RNF114	0	9182600	A0A096LNV3
CAST	Calpastatin	0	3793800	F8W7E0
PTP4A1	Protein tyrosine phosphatase type IVA 1	0	2285800	A0A0D9SGK2
GBA	Glucosylceramidase	0	22221000	A0A0G2JNZ5
AP2A2	AP-2 complex subunit alpha-2	0	22607000	A0A0G2JQM1
PUF60	Poly(U)-binding-splicing factor PUF60	0	8230400	A0A0J9YYL3
DDAH2	N(G),N(G)-dimethylarginine dimethylaminohydrolase 2	0	11592000	H0Y7N1
UNC45A	Protein unc-45 homolog A	0	3890200	A0A1W2PNX8
PABPC4	Polyadenylate-binding protein;Polyadenylate-binding protein 4	0	7142800	B1ANR0
ECE1	Endothelin-converting enzyme 1	0	32049000	B4DKB2
ILF2	Interleukin enhancer-binding factor 2	0	7084000	B4DY09
CHMP2B	Charged multivesicular body protein 2b	0	28827000	C9J0A7
NCAPH	Condensin complex subunit 2	0	3315100	C9J470
PLSCR1	Phospholipid scramblase 1	0	28032000	H7C5I5
SCAMP4	Secretory carrier-associated membrane protein 4	0	5865800	K7EJJ4
CTNND1	Catenin delta-1	0	3122700	C9JZR2
PPP3R1	Calcineurin subunit B type 1	0	2807600	F6U1T9
ACP1	Low molecular weight phosphotyrosine protein phosphatase	0	2586500	F2Z2Q9
PPA2	Inorganic pyrophosphatase 2, mitochondrial	0	4517800	D6R967
SRPK1	SRSF protein kinase 1	0	1234300	D6RBF8
STMN2	Stathmin;Stathmin-2	0	9832800	E5RGX5
FAM114A2	Protein FAM114A2	0	4526000	E7ESJ7
DNAAF5	Dynein assembly factor 5, axonemal	0	6806200	E9PGY2
VPS51	Vacuolar protein sorting-associated protein 51 homolog	0	4933700	E9PRV0
SCYL1	N-terminal kinase-like protein	0	13323000	E9PPN3
DPP3	Dipeptidyl peptidase 3	0	5184100	E9PQ14
PDXK	Pyridoxal kinase	0	14949000	F2Z2Y4
MVB12B	Multivesicular body subunit 12B	0	3150200	F8W922
SMCO1	Single-pass membrane and coiled-coil domain-containing protein 1	0	6089700	F8WEP5
CDK2	Cyclin-dependent kinase 2	0	5471000	G3V5T9
LRBA	Lipopolysaccharide-responsive and beige-like anchor protein	0	5461100	H0YA17
IDH2	Isocitrate dehydrogenase [NADP], mitochondrial	0	7141300	H0YL11
GLG1	Golgi apparatus protein 1	0	4746500	H3BM42
DYNC1LI2	Cytoplasmic dynein 1 light intermediate chain 2	0	1433000	H3BUM4
HEG1	Protein HEG homolog 1	0	7256200	H7C4M4
BAIAP2	Brain-specific angiogenesis inhibitor 1-associated protein 2	0	3509700	I3L4A3
MYBBP1A	Myb-binding protein 1A	0	15932000	I3L1L3
ZC3H7A	Zinc finger CCCH domain-containing protein 7A	0	11483000	I3L2N8
CYB5B		0	4970200	J3KNF8
CUL4B	Cullin-4B	0	4375900	K4DI93
SRM	Spermidine synthase	0	3381200	K7EKM4
YIF1B	Protein YIF1B	0	4384000	K7EPQ7
WWP2	NEDD4-like E3 ubiquitin-protein ligase WWP2	0	12212000	O00308
SCAMP2	Secretory carrier-associated membrane protein 2	0	32957000	O15127
SLC31A1	High affinity copper uptake protein 1	0	4608500	O15431
SMARCA5	SWI/SNF-related matrix-associated actin-dependent regulator of chromatin subfamily A member 5	0	12425000	O60264
VAMP4	Vesicle-associated membrane protein 4	0	8232700	O75379
PRSS23	Serine protease 23	0	129850000	O95084
COL1A1	Collagen alpha-1(I) chain	0	15642000	P02452
PGK2	Phosphoglycerate kinase 2	0	29328000	P07205
TPM2	Tropomyosin beta chain	0	9500700	Q5TCU3
PARP1	Poly [ADP-ribose] polymerase 1	0	4666000	P09874
TFPI	Tissue factor pathway inhibitor	0	8125500	P10646
HSPD1	60 kDa heat shock protein, mitochondrial	0	12714000	P10809
GOT1	Aspartate aminotransferase, cytoplasmic	0	24013000	P17174
FST	Follistatin	0	6649500	P19883
POLR2A	DNA-directed RNA polymerase II subunit RPB1	0	1713400	P24928
TPP2	Tripeptidyl-peptidase 2	0	7057900	Q5VZU9
GDI1	Rab GDP dissociation inhibitor alpha	0	3875400	P31150
EVI2B	Protein EVI2B	0	8423500	P34910
LRPPRC	Leucine-rich PPR motif-containing protein, mitochondrial	0	8008600	P42704
NOP2	Probable 28S rRNA (cytosine(4447)-C(5))-methyltransferase	0	18096000	P46087
KIF11	Kinesin-like protein KIF11	0	8347100	P52732
EPHB4	Receptor protein-tyrosine kinase;Ephrin type-B receptor 4	0	1689700	Q96L35
CTBP2	C-terminal-binding protein 2;C-terminal-binding protein 1	0	27810000	Q5SQP8
NCS1	Neuronal calcium sensor 1	0	4179100	P62166
CDK6	Cyclin-dependent kinase 6	0	6060200	Q00534
BAX	Apoptosis regulator BAX	0	11766000	Q07812
PPID	Peptidyl-prolyl cis-trans isomerase D	0	4356200	Q08752
IFIT5	Interferon-induced protein with tetratricopeptide repeats 5	0	5591900	Q13325
PRPSAP1	Phosphoribosyl pyrophosphate synthase-associated protein 1	0	3054500	Q14558
PKN1	Serine/threonine-protein kinase N1	0	2194100	Q16512
UPP1	Uridine phosphorylase 1	0	12815000	Q16831
SMU1	WD40 repeat-containing protein SMU1;WD40 repeat-containing protein SMU1, N-terminally processed	0	6245500	Q2TAY7
FAM98B	Protein FAM98B	0	3728300	Q52LJ0
CYBRD1	Cytochrome b reductase 1	0	18496000	Q53TN4
TTC38	Tetratricopeptide repeat protein 38	0	10952000	Q5R3I4
OTUD3	OTU domain-containing protein 3	0	140650000	Q5T2D3
ELP2	Elongator complex protein 2	0	4222500	Q6IA86
PLD3	Phospholipase D3	0	17977000	Q8IV08
LRRC8C	Volume-regulated anion channel subunit LRRC8C	0	7575200	Q8TDW0
CEMIP	Cell migration-inducing and hyaluronan-binding protein	0	15312000	Q8WUJ3
NUP205	Nuclear pore complex protein Nup205	0	7281200	Q92621
EXT2	Exostosin-2	0	5917200	Q93063
ESAM	Endothelial cell-selective adhesion molecule	0	5928500	Q96AP7
ARRDC3	Arrestin domain-containing protein 3	0	5723700	Q96B67
AIDA	Axin interactor, dorsalization-associated protein	0	5805500	Q96BJ3
CMBL	Carboxymethylenebutenolidase homolog	0	23118000	Q96DG6
YIPF6	Protein YIPF6	0	6865200	Q96EC8
SEH1L	Nucleoporin SEH1	0	20444000	Q96EE3
ZC3HAV1L	Zinc finger CCCH-type antiviral protein 1-like	0	5374000	Q96H79
TP53RK	TP53-regulating kinase	0	6182900	Q96S44
NEU1	Sialidase-1	0	9889100	Q99519
OSMR	Oncostatin-M-specific receptor subunit beta	0	7506000	Q99650
NTMT1	N-terminal Xaa-Pro-Lys N-methyltransferase 1;N-terminal Xaa-Pro-Lys N-methyltransferase 1, N-terminally processed	0	3458300	S4R344
TMEM109	Transmembrane protein 109	0	33524000	Q9BVC6
RRAGC	Ras-related GTP-binding protein C;Ras-related GTP-binding protein D	0	14670000	Q9HB90
ATP6V0A4	V-type proton ATPase 116 kDa subunit a isoform 4	0	2530500	Q9HBG4
FARSB	Phenylalanine--tRNA ligase beta subunit	0	9226000	Q9NSD9
RHBDL2	Rhomboid-related protein 2;Rhomboid-related protein 2, N-terminal fragment;Rhomboid-related protein 2, C-terminal fragment	0	5480800	Q9NX52
CD274	Programmed cell death 1 ligand 1	0	11470000	Q9NZQ7
VPS18	Vacuolar protein sorting-associated protein 18 homolog	0	6141900	Q9P253
TNFRSF10D	Tumor necrosis factor receptor superfamily member 10D	0	32706000	Q9UBN6
SMC3	Structural maintenance of chromosomes protein 3	0	11450000	Q9UQE7
SUGT1	Suppressor of G2 allele of SKP1 homolog	0	7748000	Q9Y2Z0
NOC2L	Nucleolar complex protein 2 homolog	0	6352800	Q9Y3T9
CFAP20	Cilia- and flagella-associated protein 20	0	17149000	Q9Y6A4
PTGFRN	Prostaglandin F2 receptor negative regulator	2850700	47391000	Q9P2B2
ALDH7A1	Alpha-aminoadipic semialdehyde dehydrogenase	2053100	30197000	H0YHM6
PAFAH1B1	Platelet-activating factor acetylhydrolase IB subunit alpha	1533100	11935000	P43034
EIF2B5	Translation initiation factor eIF-2B subunit epsilon	2409100	16225000	Q13144
CS	Citrate synthase;Citrate synthase, mitochondrial	11007000	70815000	A0A0C4DGI3
VRK1	Serine/threonine-protein kinase VRK1	5143500	30587000	Q99986
SLC43A3	Solute carrier family 43 member 3	34096000	190620000	E9PS74
SF3B6	Splicing factor 3B subunit 6	9847500	49679000	Q9Y3B4
CSRP1	Cysteine and glycine-rich protein 1	1220700	6096900	E9PS42
MRTO4	mRNA turnover protein 4 homolog	12235000	58998000	Q9UKD2
ITM2C	Integral membrane protein 2C;CT-BRI3	10486000	50555000	C9JG41
PRKAR1A	cAMP-dependent protein kinase type I-alpha regulatory subunit;cAMP-dependent protein kinase type I-alpha regulatory subunit, N-terminally processed	942950	4356000	K7EIE5
EIF4E	Eukaryotic translation initiation factor 4E	16877000	76479000	D6RBW1
TOE1	Target of EGR1 protein 1	2643600	11446000	Q96GM8
CERK	Ceramide kinase	2700500	10903000	Q8TCT0
SERINC3	Serine incorporator 3	35598000	136930000	Q13530
SRC	Proto-oncogene tyrosine-protein kinase Src	2429500	9214000	P12931
MSH2	DNA mismatch repair protein Msh2	5702600	21338000	E9PHA6
NUP93	Nuclear pore complex protein Nup93	4582400	16774000	H3BVG0
GJA1	Gap junction alpha-1 protein	4284600	15525000	P17302
GET4	Golgi to ER traffic protein 4 homolog	956660	3362300	C9JPA8
ACTR1A	Alpha-centractin;Beta-centractin	25654000	89823000	R4GMT0
GMPS	GMP synthase [glutamine-hydrolyzing]	23615000	82429000	P49915
RPS16	40S ribosomal protein S16	38912000	131450000	M0R210
RAN	GTP-binding nuclear protein Ran	376490000	1260600000	B5MDF5
TRIM28	Transcription intermediary factor 1-beta	21908000	71877000	Q13263
RAD50	DNA repair protein RAD50	15130000	49385000	Q92878
CYR61	Protein CYR61	140250000	456840000	O00622
MFGE8	Lactadherin;Lactadherin short form;Medin	138570000	448180000	Q08431
UCHL3	Ubiquitin carboxyl-terminal hydrolase;Ubiquitin carboxyl-terminal hydrolase isozyme L3	4137600	13032000	A0A087WTB8
RPSA	40S ribosomal protein SA	67537000	208050000	C9J9K3
EDIL3	EGF-like repeat and discoidin I-like domain-containing protein 3	620890000	1890400000	O43854
TTYH2	Protein tweety homolog;Protein tweety homolog 2	4742000	14195000	B4DKD1
SCARB1	Scavenger receptor class B member 1	8449800	25139000	B7ZKQ9
THOP1	Thimet oligopeptidase	3692000	10956000	K7EP46
CLIC1	Chloride intracellular channel protein 1	265750000	781470000	O00299
TSPAN9	Tetraspanin;Tetraspanin-9	25326000	73894000	B5MD23
FARSA	Phenylalanine--tRNA ligase alpha subunit	15741000	45898000	K7ER00
COL6A1	Collagen alpha-1(VI) chain	3042100	8566800	P12109
XPO7	Exportin-7	19733000	55106000	E7ESC6
MDK	Midkine	10714000	29655000	E9PPJ5
PRDX4	Peroxiredoxin-4	22912000	63373000	Q13162
FSCN1	Fascin	6999200	18936000	Q16658
TMEM9	Transmembrane protein 9;Transmembrane protein 9B	14583000	39283000	B1ALM5
UBE3C	Ubiquitin-protein ligase E3C	6490300	17431000	Q15386
DHX9	ATP-dependent RNA helicase A	166720000	442670000	Q08211
RPS15A	40S ribosomal protein S15a	16767000	44396000	H3BN98
SCPEP1	Retinoid-inducible serine carboxypeptidase	8071900	21338000	Q9HB40
PRMT1	Protein arginine N-methyltransferase 1	144550000	377890000	Q99873
PPP1CB	Serine/threonine-protein phosphatase PP1-beta catalytic subunit	15325000	39991000	P62140
TACSTD2	Tumor-associated calcium signal transducer 2	20879000	54362000	P09758
HSD17B11	Estradiol 17-beta-dehydrogenase 11	5684700	14757000	D6RCD0
VPS29	Vacuolar protein sorting-associated protein 29	11544000	29789000	F8VXU5
SMIM7	Small integral membrane protein 7	8521300	21958000	E9PP42
RELA	Transcription factor p65	2482800	6224100	Q2TAM5
CD46	Membrane cofactor protein	7859100	19690000	P15529
APRT	Adenine phosphoribosyltransferase	6729100	16852000	H3BQF1
SNRNP40	U5 small nuclear ribonucleoprotein 40 kDa protein	7195000	17672000	Q96DI7
COLGALT1	Procollagen galactosyltransferase 1	76138000	186830000	Q8NBJ5
LRP1	Prolow-density lipoprotein receptor-related protein 1;Low-density lipoprotein receptor-related protein 1 85 kDa subunit;Low-density lipoprotein receptor-related protein 1 515 kDa subunit;Low-density lipoprotein receptor-related protein 1 intracellular domain	1949300	4776300	Q07954
PPAP2B	Lipid phosphate phosphohydrolase 3	7470100	18190000	O14495
RUVBL1	RuvB-like 1	38010000	91743000	Q9Y265
PRPF4	U4/U6 small nuclear ribonucleoprotein Prp4	11300000	26931000	O43172
COG1	Conserved oligomeric Golgi complex subunit 1	2135000	5083600	A0A087WVI0
F2RL1	Proteinase-activated receptor 2;Proteinase-activated receptor 2, alternate cleaved 1;Proteinase-activated receptor 2, alternate cleaved 2	94211000	223630000	P55085
GNB2L1	Guanine nucleotide-binding protein subunit beta-2-like 1;Guanine nucleotide-binding protein subunit beta-2-like 1, N-terminally processed	230150000	546310000	P63244
GANAB	Neutral alpha-glucosidase AB	152310000	360100000	Q14697
PCID2	PCI domain-containing protein 2	12730000	29886000	Q5JVF3
F2R	Proteinase-activated receptor 1	13327000	31256000	P25116
CLU	Clusterin;Clusterin beta chain;Clusterin alpha chain;Clusterin	6834700	15985000	P10909
ALDH9A1	4-trimethylaminobutyraldehyde dehydrogenase	20987000	49057000	P49189
TK1	Thymidine kinase;Thymidine kinase, cytosolic	10716000	25002000	K7ERV3
ACADVL	Very long-chain specific acyl-CoA dehydrogenase, mitochondrial	6439200	14997000	J3QRJ8
CORO2A	Coronin-2A	1980700	4569800	Q92828
CD151	Tetraspanin;CD151 antigen	1652400000	3795300000	E9PMR4
RPS26P11	Putative 40S ribosomal protein S26-like 1;40S ribosomal protein S26	22707000	51852000	Q5JNZ5
PACSIN3	Protein kinase C and casein kinase substrate in neurons protein 3	6322100	14360000	Q9UKS6
DYNLL2	Dynein light chain 2, cytoplasmic;Dynein light chain 1, cytoplasmic	17287000	39259000	Q96FJ2
PGM3	Phosphoacetylglucosamine mutase	14473000	32516000	A0A087WT27
EIF4G2	Eukaryotic translation initiation factor 4 gamma 2	9949300	22342000	H0Y3P2
EIF2S1	Eukaryotic translation initiation factor 2 subunit 1	51938000	115880000	P05198
XPO1	Exportin-1	148610000	330940000	O14980
PPP1CC	Serine/threonine-protein phosphatase;Serine/threonine-protein phosphatase PP1-gamma catalytic subunit	20948000	46602000	F8VYE8
TRIM47	Tripartite motif-containing protein 47	3045300	6735100	Q96LD4
SNRNP200	U5 small nuclear ribonucleoprotein 200 kDa helicase	90568000	199610000	O75643
RTN3	Reticulon-3;Reticulon	40175000	88349000	O95197
RPS11	40S ribosomal protein S11	94316000	206870000	M0QZC5
PAPSS2	Bifunctional 3-phosphoadenosine 5-phosphosulfate synthase 2;Sulfate adenylyltransferase;Adenylyl-sulfate kinase	7343300	16106000	O95340
RPL28	60S ribosomal protein L28	65948000	144490000	H0YLP6
ESD	S-formylglutathione hydrolase	8573100	18735000	P10768
RAB2A	Ras-related protein Rab-2A;Ras-related protein Rab-2B	3215000	6980000	P61019
NPLOC4	Nuclear protein localization protein 4 homolog	6320200	13698000	Q8TAT6
UBA6	Ubiquitin-like modifier-activating enzyme 6	46497000	100270000	A0AVT1
COPA	Coatomer subunit alpha;Xenin;Proxenin	152660000	328720000	P53621
BNIP3	BCL2/adenovirus E1B 19 kDa protein-interacting protein 3	49738000	107070000	F6RP06
HNRNPUL1	Heterogeneous nuclear ribonucleoprotein U-like protein 1	5472400	11767000	M0QYM5
AHCYL1	Putative adenosylhomocysteinase 2;Adenosylhomocysteinase;Putative adenosylhomocysteinase 3	19797000	42289000	O43865
SPRY4	Protein sprouty homolog 4	14641000	31183000	A0A0C4DFS6
ARPC3	Actin-related protein 2/3 complex subunit 3	29030000	61767000	O15145
FNDC3B	Fibronectin type III domain-containing protein 3B	3276100	6948800	Q53EP0
PPME1	Protein phosphatase methylesterase 1	16311000	34270000	Q9Y570
RIC8A	Synembryn-A	3056900	6416400	E9PI04
PFKL	ATP-dependent 6-phosphofructokinase, liver type	40042000	83026000	P17858
F3	Tissue factor	83728000	172480000	P13726
RAB32	Ras-related protein Rab-32	16161000	33118000	Q13637
TUBB3	Tubulin beta-3 chain	16482000	33713000	A0A0B4J269
NOP56	Nucleolar protein 56	9769700	19866000	O00567
TMED7	Transmembrane emp24 domain-containing protein 7	4621700	9376000	G3V2Y2
PPP1CA	Serine/threonine-protein phosphatase PP1-alpha catalytic subunit;Serine/threonine-protein phosphatase	299610000	605550000	P62136
RPA1	Replication protein A 70 kDa DNA-binding subunit;Replication protein A 70 kDa DNA-binding subunit, N-terminally processed	51920000	103990000	P27694
DDX39B	Spliceosome RNA helicase DDX39B	27751000	55580000	A0A140T9L4
RPS14	40S ribosomal protein S14	10768000	21511000	P62263
MYH10	Myosin-10	35800000	71443000	P35580
LIMA1	LIM domain and actin-binding protein 1	7685200	15278000	F8VS07
C3	Complement C3;Complement C3 beta chain;C3-beta-c;Complement C3 alpha chain;C3a anaphylatoxin;Acylation stimulating protein;Complement C3b alpha chain;Complement C3c alpha chain fragment 1;Complement C3dg fragment;Complement C3g fragment;Complement C3d fragment;Complement C3f fragment;Complement C3c alpha chain fragment 2	89131000	175950000	P01024
RPS3	40S ribosomal protein S3	223350000	439900000	P23396
AHCY	Adenosylhomocysteinase	356200000	699550000	P23526
PSMC6	26S protease regulatory subunit 10B	25846000	50749000	A0A087X2I1
SLC44A2	Choline transporter-like protein 2	15681000	30762000	Q8IWA5
CDC2	Cyclin-dependent kinase 1	125010000	245000000	A0A024QZP7
NAA15	N-alpha-acetyltransferase 15, NatA auxiliary subunit	67620000	132040000	Q9BXJ9
DYNLT1	Dynein light chain Tctex-type 1	9308500	18104000	Q5VTU3
NONO	Non-POU domain-containing octamer-binding protein	34414000	66865000	C9JYS8
NMT1	Glycylpeptide N-tetradecanoyltransferase 1	58920000	114290000	P30419
RPL35A	60S ribosomal protein L35a	135810000	263140000	C9K025
PKP2	Plakophilin-2	20894000	40312000	Q99959
EIF4A3	Eukaryotic initiation factor 4A-III;Eukaryotic initiation factor 4A-III, N-terminally processed	74235000	143190000	P38919
ITCH	E3 ubiquitin-protein ligase Itchy homolog	12190000	23508000	Q96J02
FASN	Fatty acid synthase;[Acyl-carrier-protein] S-acetyltransferase;[Acyl-carrier-protein] S-malonyltransferase;3-oxoacyl-[acyl-carrier-protein] synthase;3-oxoacyl-[acyl-carrier-protein] reductase;3-hydroxyacyl-[acyl-carrier-protein] dehydratase;Enoyl-[acyl-carrier-protein] reductase;Oleoyl-[acyl-carrier-protein] hydrolase	530370000	1016800000	A0A0U1RQF0
SF3B1	Splicing factor 3B subunit 1	36771000	70444000	O75533
ARRDC1	Arrestin domain-containing protein 1	23775000	45532000	Q5T370
SMURF2	E3 ubiquitin-protein ligase SMURF2	12034000	23038000	Q9HAU4
IL6	Interleukin-6	2525300	4832700	B4DNV3
GNB4	Guanine nucleotide-binding protein subunit beta-4	67788000	129670000	Q9HAV0
ABCF1	ATP-binding cassette sub-family F member 1	30793000	58643000	H0YGW7
PTPN1	Tyrosine-protein phosphatase non-receptor type;Tyrosine-protein phosphatase non-receptor type 1	7119900	13554000	B4DSN5
PMS2P11	Putative postmeiotic segregation increased 2-like protein 11	4387400	8319000	Q13670
PAK4	Serine/threonine-protein kinase PAK 4	4601900	8722500	O96013
CD63	Tetraspanin;CD63 antigen	993910000	1881500000	F8VNT9
BUB3	Mitotic checkpoint protein BUB3	86906000	164420000	O43684
PARP12	Poly [ADP-ribose] polymerase 12	4385600	8288500	G5E9U9
CORO7-PAM16	Coronin;Coronin-7	4850100	9159600	A0A0A6YYL4
BST2	Bone marrow stromal antigen 2	37932000	71616000	Q10589
PFKP	ATP-dependent 6-phosphofructokinase, platelet type	118680000	223160000	Q01813
RPS4X	40S ribosomal protein S4, X isoform;40S ribosomal protein S4, Y isoform 1	202120000	378740000	P62701
ACO1	Cytoplasmic aconitate hydratase	4407800	8229400	P21399
PKM	Pyruvate kinase PKM;Pyruvate kinase	2341500000	4369900000	P14618
MCM5	DNA replication licensing factor MCM5;DNA helicase	1673000	3113400	P33992
CTPS1	CTP synthase 1	37678000	70098000	P17812
SARS	Serine--tRNA ligase, cytoplasmic	58505000	108570000	Q5T5C7
CTNNB1	Catenin beta-1	8482800	15695000	B4DGU4
PRPF19	Pre-mRNA-processing factor 19	34654000	64029000	Q9UMS4
EIF3I	Eukaryotic translation initiation factor 3 subunit I	57483000	106130000	Q13347
GAPDH	Glyceraldehyde-3-phosphate dehydrogenase	833970000	1538500000	P04406
THBS1	Thrombospondin-1	3789800000	6977000000	P07996
PSMG2	Proteasome assembly chaperone 2	14599000	26864000	Q969U7
RPL14	60S ribosomal protein L14	27160000	49908000	E7EPB3
COPB1	Coatomer subunit beta	111700000	204580000	P53618
RCC2	Protein RCC2	10469000	18892000	Q9P258
TBCD	Tubulin-specific chaperone D	23564000	42260000	J3KR97
DARS	Aspartate--tRNA ligase, cytoplasmic	356400000	639050000	P14868
RPL9	60S ribosomal protein L9	13853000	24808000	E7ESE0
GCN1L1	Translational activator GCN1	27219000	48730000	Q92616
TMEM59	Transmembrane protein 59	100630000	179330000	Q5T6Z8
ADK	Adenosine kinase	27618000	49031000	P55263
TTLL12	Tubulin--tyrosine ligase-like protein 12	21309000	37796000	Q14166
PPP2R2A	Serine/threonine-protein phosphatase 2A 55 kDa regulatory subunit B alpha isoform	8532600	15122000	P63151
YIPF4	Protein YIPF4	14425000	25533000	H7C0D5
TM9SF3	Transmembrane 9 superfamily member 3	12792000	22602000	Q9HD45
LAPTM5	Lysosomal-associated transmembrane protein 5	23603000	41666000	Q13571
UGCG	Ceramide glucosyltransferase	15885000	27946000	Q16739
SEMA7A	Semaphorin-7A	27064000	47396000	F5GYX3
NEDD4L	E3 ubiquitin-protein ligase NEDD4-like	30038000	52597000	A0A1B0GVY1
IMPDH2	Inosine-5-monophosphate dehydrogenase 2	43980000	76699000	H0Y4R1
LGALS3BP	Galectin-3-binding protein	10704000000	18651000000	Q08380
NCBP1	Nuclear cap-binding protein subunit 1	6643400	11545000	Q09161
RPS23	40S ribosomal protein S23	39555000	68599000	D6RD47
ACLY	ATP-citrate synthase	441130000	762830000	P53396
IFI16	Gamma-interferon-inducible protein 16	16118000	27843000	Q16666
TGFBR1	Receptor protein serine/threonine kinase;TGF-beta receptor type-1	6649800	11477000	B4DY26
RPS3A	40S ribosomal protein S3a	109770000	189190000	P61247
EIF2B4	Translation initiation factor eIF-2B subunit delta	2302100	3957700	A0A087WTA5
IPO11	Importin-11	26714000	45913000	Q9UI26
PRKDC	DNA-dependent protein kinase catalytic subunit	228650000	392660000	P78527
TUBB4B	Tubulin beta-4B chain;Tubulin beta-4A chain;Tubulin beta-8 chain	1561900000	2681800000	P68371
CNBP	Cellular nucleic acid-binding protein	6295700	10790000	P62633
ACTL6A	Actin-like protein 6A	21615000	37015000	O96019
CPNE2	Copine-2	7855700	13444000	Q96FN4
CSE1L	Exportin-2	452160000	769990000	P55060
PSMD11	26S proteasome non-ATPase regulatory subunit 11	80576000	137190000	O00231
EIF4A1	Eukaryotic initiation factor 4A-I	601960000	1024000000	P60842
LSR	Lipolysis-stimulated lipoprotein receptor	44616000	75786000	S4R3V8
PRPS2	Ribose-phosphate pyrophosphokinase 3;Ribose-phosphate pyrophosphokinase 2	14307000	24296000	H7C540
TRIM25	E3 ubiquitin/ISG15 ligase TRIM25	26135000	44212000	Q14258
KRT9	Keratin, type I cytoskeletal 9	1165800000	1970000000	P35527
RP2	Protein XRP2	101360000	170800000	O75695
CYB5R3	NADH-cytochrome b5 reductase 3;NADH-cytochrome b5 reductase 3 membrane-bound form;NADH-cytochrome b5 reductase 3 soluble form	14943000	25087000	B1AHF3
2018-09-03	Neuronal-specific septin-3	1628300	2728900	B1AHR1
CUL4A	Cullin-4A	37834000	63262000	A0A0A0MR50
VARS	Valine--tRNA ligase	215810000	360520000	P26640
COPS3	COP9 signalosome complex subunit 3	9288900	15517000	H7C3P9
STRAP	Serine-threonine kinase receptor-associated protein	47338000	79001000	Q9Y3F4
AP3B1	AP-3 complex subunit beta-1	7248200	12077000	O00203
NAGK	N-acetyl-D-glucosamine kinase	4874700	8090600	E9PPU6
PSMC3	26S protease regulatory subunit 6A	46521000	76846000	R4GNH3
ARF4	ADP-ribosylation factor 4	134890000	221880000	P18085
DSP	Desmoplakin	5151700	8464500	P15924
KLC2	Kinesin light chain 2;Kinesin light chain 4	9835600	16147000	E9PP09
NPEPPS	Puromycin-sensitive aminopeptidase;Puromycin-sensitive aminopeptidase-like protein	15939000	26132000	E9PLK3
IFIT1	Interferon-induced protein with tetratricopeptide repeats 1;Interferon-induced protein with tetratricopeptide repeats 1B	14027000	22991000	P09914
UGDH	UDP-glucose 6-dehydrogenase	5469900	8949400	O60701
BCAP31	B-cell receptor-associated protein 31	6544400	10682000	C9JMD7
LANCL2	LanC-like protein 2	3989300	6505700	Q9NS86
PSMD8	26S proteasome non-ATPase regulatory subunit 8	5417600	8831000	K7EJC1
TSPAN6	Tetraspanin-6	92233000	149940000	A0A087WZU5
PSMD13	26S proteasome non-ATPase regulatory subunit 13	136510000	221870000	J3KNQ3
ASNS	Asparagine synthetase [glutamine-hydrolyzing]	110860000	179820000	P08243
PPP2CB	Serine/threonine-protein phosphatase 2A catalytic subunit beta isoform	64071000	103920000	P62714
IFNGR1	Interferon gamma receptor 1	71056000	114910000	P15260
RRM1	Ribonucleoside-diphosphate reductase large subunit	18383000	29604000	E9PL69
LARS	Leucine--tRNA ligase, cytoplasmic	65051000	104670000	Q9P2J5
EIF2S3	Eukaryotic translation initiation factor 2 subunit 3;Putative eukaryotic translation initiation factor 2 subunit 3-like protein	127090000	203780000	P41091
PCNA	Proliferating cell nuclear antigen	50536000	80915000	P12004
S100A6	Protein S100;Protein S100-A6	668930000	1070800000	R4GN98
DNAJA2	DnaJ homolog subfamily A member 2	36447000	58143000	O60884
EHD2	EH domain-containing protein 2	64620000	102990000	Q9NZN4
APLP2	Amyloid-like protein 2	108560000	172990000	Q06481
CLUH	Clustered mitochondria protein homolog	4748600	7554200	I3L2B0
SHMT2	Serine hydroxymethyltransferase, mitochondrial;Serine hydroxymethyltransferase	64978000	102770000	P34897
XRCC5	X-ray repair cross-complementing protein 5	121560000	191360000	P13010
VAMP8	Vesicle-associated membrane protein 8	164540000	258920000	Q9BV40
GNB1	Guanine nucleotide-binding protein G(I)/G(S)/G(T) subunit beta-1	83368000	130830000	P62873
G6PD	Glucose-6-phosphate 1-dehydrogenase	61515000	96353000	E7EUI8
PTTG1IP	Pituitary tumor-transforming gene 1 protein-interacting protein	1070100000	1673900000	A8MZH8
RPS25	40S ribosomal protein S25	13834000	21594000	P62851
COL12A1	Collagen alpha-1(XII) chain	116740000	181790000	D6RGG3
DDX5	Probable ATP-dependent RNA helicase DDX5	24021000	37402000	J3KTA4
ARPC4-TTLL3	Actin-related protein 2/3 complex subunit 4	12618000	19586000	H7C0A3
ITGA3	Integrin alpha-3;Integrin alpha-3 heavy chain;Integrin alpha-3 light chain	2468100000	3830400000	P26006
NANS	Sialic acid synthase	19936000	30910000	Q9NR45
SMCHD1	Structural maintenance of chromosomes flexible hinge domain-containing protein 1	2409600	3729500	J3KTL8
RTCB	tRNA-splicing ligase RtcB homolog	110950000	171540000	Q9Y3I0
ACTR3	Actin-related protein 3	72771000	112400000	P61158
RAB11A	Ras-related protein Rab-11A;Ras-related protein Rab-11B	83584000	129020000	H3BMH2
MPZL1		29134000	44956000	Q9UEL6
YWHAH	14-3-3 protein eta	63294000	97501000	Q04917
PSMA2	Proteasome subunit alpha type;Proteasome subunit alpha type-2	191530000	294760000	A0A024RA52
ABCE1	ATP-binding cassette sub-family E member 1	190420000	292850000	P61221
CCT3	T-complex protein 1 subunit gamma	399150000	613390000	P49368
PLAT	Tissue-type plasminogen activator;Tissue-type plasminogen activator chain A;Tissue-type plasminogen activator chain B	13495000	20700000	E5RHG4
COPB2	Coatomer subunit beta	62716000	96149000	P35606
M6PR	Cation-dependent mannose-6-phosphate receptor	24259000	37150000	P20645
PSME2	Proteasome activator complex subunit 2	7467500	11420000	H0YM70
LPAR1	Lysophosphatidic acid receptor 1	9007400	13753000	Q6GPG7
ACSS2	Acetyl-coenzyme A synthetase, cytoplasmic	2873900	4387700	Q9NR19
GLB1	Beta-galactosidase	9132400	13940000	C9J539
FLOT2	Flotillin-2	156000000	237780000	J3QLD9
ACTG1	Actin, cytoplasmic 2;Actin, cytoplasmic 2, N-terminally processed	16050000000	24453000000	P63261
GNAS	Guanine nucleotide-binding protein G(s) subunit alpha isoforms short;Guanine nucleotide-binding protein G(s) subunit alpha isoforms XLas	359590000	545900000	P63092
PSMC5	26S protease regulatory subunit 8	156780000	237900000	P62195
CD320	CD320 antigen	27664000	41972000	Q9NPF0
STEAP1	Metalloreductase STEAP1	2482700	3765100	Q9UHE8
CD55	Complement decay-accelerating factor	122040000	184850000	H3BLV0
GNA11	Guanine nucleotide-binding protein subunit alpha-11	146130000	221130000	P29992
PSMD5	26S proteasome non-ATPase regulatory subunit 5	18145000	27445000	Q16401
PPP2R5E	Serine/threonine-protein phosphatase 2A 56 kDa regulatory subunit epsilon isoform	6205200	9374800	Q16537
VPS25	Vacuolar protein-sorting-associated protein 25	5869700	8861100	K7EKV4
STUB1	E3 ubiquitin-protein ligase CHIP	59668000	89919000	Q9UNE7
YARS	Tyrosine--tRNA ligase;Tyrosine--tRNA ligase, cytoplasmic;Tyrosine--tRNA ligase, cytoplasmic, N-terminally processed	19443000	29269000	A0A0C4DGZ5
LARP1	La-related protein 1	1825000	2745100	Q6PKG0
KPNA2	Importin subunit alpha-1	24385000	36678000	P52292
CDC16	Cell division cycle protein 16 homolog	2111600	3174100	Q5T8C6
DNAJA1	DnaJ homolog subfamily A member 1	48803000	73300000	P31689
EEF1G	Elongation factor 1-gamma	602240000	902270000	P26641
TMEM33	Transmembrane protein 33	6231400	9330200	H0Y8N0
FLOT1	Flotillin-1	169830000	253910000	O75955
HPRT1	Hypoxanthine-guanine phosphoribosyltransferase	5450800	8141600	P00492
LRRC8A	Volume-regulated anion channel subunit LRRC8A	9419400	14058000	Q8IWT6
EEF2	Elongation factor 2	1187900000	1769400000	P13639
RAB6A	Ras-related protein Rab-6A	104240000	155160000	P20340
RPL34	60S ribosomal protein L34	26286000	39105000	P49207
ADAM10	Disintegrin and metalloproteinase domain-containing protein 10	224550000	333960000	O14672
YWHAE	14-3-3 protein epsilon	1396800000	2073700000	P62258
WDR1	WD repeat-containing protein 1	152030000	225210000	O75083
TMEM123	Porimin	68362000	101110000	E9PKT4
SF3B3	Splicing factor 3B subunit 3	16586000	24482000	Q15393
PCBP1	Poly(rC)-binding protein 1	6943900	10247000	Q15365
NDRG1	Protein NDRG1	63415000	93519000	Q92597
TMEM55B	Type 1 phosphatidylinositol 4,5-bisphosphate 4-phosphatase	33745000	49750000	Q86T03
DYNC1H1	Cytoplasmic dynein 1 heavy chain 1	963400000	1419000000	Q14204
TDRD15	Tudor domain-containing protein 15	26270000	38690000	B5MCY1
NDFIP1	NEDD4 family-interacting protein 1	16205000	23841000	Q9BT67
GOLGA7	Golgin subfamily A member 7	70426000	103610000	Q7Z5G4
CALU	Calumenin	25591000	37425000	O43852
SLC39A10	Zinc transporter ZIP10	62843000	91852000	Q9ULF5
ENPP1	Ectonucleotide pyrophosphatase/phosphodiesterase family member 1;Alkaline phosphodiesterase I;Nucleotide pyrophosphatase	3219000	4703900	E9PE72
PRPSAP2	Phosphoribosyl pyrophosphate synthase-associated protein 2	6461300	9432000	I3L331
CCT7	T-complex protein 1 subunit eta	171090000	249580000	Q99832
SERINC1	Serine incorporator 1	328020000	476600000	Q9NRX5
NPC1	Niemann-Pick C1 protein	190350000	276340000	O15118
FSTL1	Follistatin-related protein 1	17381000	25212000	Q12841
RPL18	60S ribosomal protein L18	52477000	75919000	F8VYV2
TMX3	Protein disulfide-isomerase TMX3	5991400	8666600	Q96JJ7
HBEGF	Proheparin-binding EGF-like growth factor;Heparin-binding EGF-like growth factor	12933000	18689000	Q99075
SMS	Spermine synthase	64446000	92654000	P52788
PSMD14	26S proteasome non-ATPase regulatory subunit 14	30309000	43559000	O00487
CROCC	Rootletin	11522000	16531000	B1AKD8
RPL10	60S ribosomal protein L10;60S ribosomal protein L10-like	31947000	45814000	H7C123
KARS	Lysine--tRNA ligase	10636000	15231000	Q15046
TGFBR2	TGF-beta receptor type-2	71487000	102240000	P37173
ATP1B1	Sodium/potassium-transporting ATPase subunit beta-1	354090000	505920000	P05026
MKNK1	MAP kinase-interacting serine/threonine-protein kinase 1	22469000	31980000	E9PMM8
CRIM1	Cysteine-rich motor neuron 1 protein;Processed cysteine-rich motor neuron 1 protein	239970000	341150000	Q9NZV1
RAB22A	Ras-related protein Rab-22A	13545000	19216000	Q9UL26
TGFBI	Transforming growth factor-beta-induced protein ig-h3	8055200	11333000	Q15582
RPS2	40S ribosomal protein S2	215450000	302860000	H0YEN5
TOP1	DNA topoisomerase 1	20242000	28447000	P11387
VPS35	Vacuolar protein sorting-associated protein 35	160670000	225790000	Q96QK1
SMC2	Structural maintenance of chromosomes protein 2	84274000	118410000	O95347
ADAM9	Disintegrin and metalloproteinase domain-containing protein 9	97383000	136740000	Q13443
TUBA1B	Tubulin alpha-1B chain;Tubulin alpha-1C chain;Tubulin alpha-1A chain;Tubulin alpha-3C/D chain;Tubulin alpha-3E chain	2423500000	3402600000	P68363
LAMB1	Laminin subunit beta-1	44420000	62289000	G3XAI2
IGF2R	Cation-independent mannose-6-phosphate receptor	27725000	38863000	P11717
GPR107	Protein GPR107	48191000	67537000	G5E994
HRAS	GTPase HRas;GTPase HRas, N-terminally processed	38471000	53838000	P01112
LIN7C	Protein lin-7 homolog C	11204000	15672000	G3V1D4
TUBA4A	Tubulin alpha-4A chain	7481700	10464000	P68366
SRP72	Signal recognition particle subunit SRP72	51090000	71309000	O76094
LAPTM4B	Lysosomal-associated transmembrane protein 4B	12528000	17484000	Q86VI4
CD9	Tetraspanin;CD9 antigen	471740000	658290000	A6NNI4
PSMB3	Proteasome subunit beta type-3	188730000	263150000	P49720
SBDS	Ribosome maturation protein SBDS	16697000	23278000	A0A087X020
ARL2	ADP-ribosylation factor-like protein 2	6495700	9055200	P36404
JTB	Protein JTB	12656000	17638000	O76095
OTUB1	Ubiquitin thioesterase OTUB1	26167000	36432000	F5GYN4
PPT1	Palmitoyl-protein thioesterase 1	4693600	6531900	A0A2C9F2P4
TCP1	T-complex protein 1 subunit alpha	289860000	402060000	P17987
PCYT2	Ethanolamine-phosphate cytidylyltransferase	14907000	20662000	I3L2Q1
ALCAM	CD166 antigen	235980000	326970000	F5GXJ9
OLA1	Obg-like ATPase 1	32185000	44576000	J3KQ32
MYL6	Myosin light polypeptide 6	121490000	167920000	F8W1R7
DDX21	Nucleolar RNA helicase 2	28258000	38940000	Q9NR30
RPS6	40S ribosomal protein S6	60548000	83405000	A2A3R5
RPS9	40S ribosomal protein S9	196930000	270800000	A0A024R4M0
SRP68	Signal recognition particle subunit SRP68	48616000	66769000	Q9UHB9
CD46		48926000	67148000	R4GN18
PSMD1	26S proteasome non-ATPase regulatory subunit 1	94424000	129580000	A0A087WW66
ITGB6	Integrin beta;Integrin beta-6	94189000	129090000	A0A087WXP3
CMTM6	CKLF-like MARVEL transmembrane domain-containing protein 6	20866000	28540000	Q9NX76
RCC1	Regulator of chromosome condensation	11941000	16322000	C9JW69
PVRL2	Nectin-2	32553000	44464000	Q92692
DHX15	Pre-mRNA-splicing factor ATP-dependent RNA helicase DHX15	140230000	191400000	O43143
NUDCD1	NudC domain-containing protein 1	16980000	23161000	Q96RS6
SCARB2	Lysosome membrane protein 2	40395000	55027000	A0A1W2PPX5
TBCB	Tubulin-folding cofactor B	17380000	23592000	K7EP07
TM9SF2	Transmembrane 9 superfamily member 2	25967000	35191000	Q99805
RUVBL2	RuvB-like 2	77402000	104850000	Q9Y230
SWAP70	Switch-associated protein 70	7205400	9753900	E7EMB1
MCM2	DNA replication licensing factor MCM2	21255000	28757000	H0Y8E6
CCT5	T-complex protein 1 subunit epsilon	181240000	244660000	B7ZAR1
EEF1E1	Eukaryotic translation elongation factor 1 epsilon-1	23278000	31389000	H0YAL7
RPS20	40S ribosomal protein S20	25594000	34472000	P60866
CIAO1	Probable cytosolic iron-sulfur protein assembly protein CIAO1	10745000	14447000	O76071
SLC38A1	Sodium-coupled neutral amino acid transporter 1	323250000	432940000	F8VX04
RAB34	Ras-related protein Rab-34	49897000	66821000	Q9BZG1
RPL18A	60S ribosomal protein L18a	56467000	75616000	M0R3D6
PSMC2	26S protease regulatory subunit 7	210400000	281050000	P35998
EFTUD2	116 kDa U5 small nuclear ribonucleoprotein component	162510000	216840000	Q15029
PVR	Poliovirus receptor	116440000	155250000	A0A0C4DG49
IDH1	Isocitrate dehydrogenase [NADP] cytoplasmic	24486000	32578000	O75874
PABPC1	Polyadenylate-binding protein;Polyadenylate-binding protein 1;Polyadenylate-binding protein 3	73925000	98334000	A0A087WTT1
SNX17	Sorting nexin-17	35121000	46696000	Q15036
ARHGEF1	Rho guanine nucleotide exchange factor 1	11625000	15424000	M0QZR4
IARS	Isoleucine--tRNA ligase, cytoplasmic	102270000	135540000	J3KR24
PLAU	Urokinase-type plasminogen activator;Urokinase-type plasminogen activator long chain A;Urokinase-type plasminogen activator short chain A;Urokinase-type plasminogen activator chain B	73450000	97058000	P00749
MCM7	DNA replication licensing factor MCM7	15581000	20573000	P33993
PSMD12	26S proteasome non-ATPase regulatory subunit 12	158820000	209670000	O00232
SMC4	Structural maintenance of chromosomes protein;Structural maintenance of chromosomes protein 4	97026000	128050000	E9PD53
HIST1H2BN	Histone H2B;Histone H2B type 1-L;Histone H2B type 1-M;Histone H2B type 1-N;Histone H2B type 1-H;Histone H2B type 2-F;Histone H2B type 1-C/E/F/G/I;Histone H2B type 1-D;Histone H2B type F-S;Histone H2B type 1-K;Histone H2B type 1-A	2152700000	2837400000	U3KQK0
NCSTN	Nicastrin	39502000	52052000	H0Y6T7
RFC3	Replication factor C subunit 3	11775000	15501000	P40938
FAM3C	Protein FAM3C	37988000	50005000	Q92520
PSMC4	26S protease regulatory subunit 6B	55864000	73485000	P43686
PTPRM	Protein-tyrosine-phosphatase;Receptor-type tyrosine-protein phosphatase mu	3404500	4475700	J3KT55
FIS1	Mitochondrial fission 1 protein	9663800	12683000	Q9Y3D6
VTI1B	Vesicle transport through interaction with t-SNAREs homolog 1B	16181000	21222000	J3KMW2
IPO9	Importin-9	10821000	14189000	Q96P70
ALDOA	Fructose-bisphosphate aldolase;Fructose-bisphosphate aldolase A	898330000	1176600000	J3KPS3
GNB1L	Guanine nucleotide-binding protein subunit beta-like protein 1	1424800	1866000	Q9BYB4
KIAA0368	Proteasome-associated protein ECM29 homolog	33940000	44436000	J3KN16
ITM2B	Integral membrane protein 2B;BRI2, membrane form;BRI2 intracellular domain;BRI2C, soluble form;Bri23 peptide	83468000	109140000	Q9Y287
C12orf75	Overexpressed in colon carcinoma 1 protein	9850000	12858000	F8VQD4
HINT1	Histidine triad nucleotide-binding protein 1	28586000	37313000	P49773
SPAG9	C-Jun-amino-terminal kinase-interacting protein 4	2787900	3635700	A0A087X2D8
IGF2BP2	Insulin-like growth factor 2 mRNA-binding protein 2	7029600	9158000	F8W930
TCEB1	Transcription elongation factor B polypeptide 1	7247900	9427300	R4GMY8
ICAM1	Intercellular adhesion molecule 1	152840000	198790000	P05362
PSMD7	26S proteasome non-ATPase regulatory subunit 7	106500000	138480000	P51665
TSPAN4	Tetraspanin;Tetraspanin-4	162900000	211700000	E9PN41
CCT8	T-complex protein 1 subunit theta	659960000	855950000	P50990
UBA1	Ubiquitin-like modifier-activating enzyme 1	402650000	522150000	P22314
FABP5	Fatty acid-binding protein, epidermal	9997300	12956000	I6L8B7
SLC2A1	Solute carrier family 2, facilitated glucose transporter member 1	563060000	729490000	P11166
MYO1C	Unconventional myosin-Ic	185730000	240200000	F5H6E2
DYNC1LI1	Cytoplasmic dynein 1 light intermediate chain 1	13486000	17404000	Q9Y6G9
HEXA	Beta-hexosaminidase;Beta-hexosaminidase subunit alpha	2930600	3778200	H3BU85
PPAP2C	Lipid phosphate phosphohydrolase 2	35747000	46084000	K7ENH4
STARD3NL	MLN64 N-terminal domain homolog	8653400	11139000	C9JPX5
L1CAM	Neural cell adhesion molecule L1	9043900	11632000	H3BLW5
GFPT1	Glutamine--fructose-6-phosphate aminotransferase [isomerizing] 1	70811000	91030000	Q06210
SMC1A	Structural maintenance of chromosomes protein;Structural maintenance of chromosomes protein 1A	12201000	15668000	G8JLG1
RCN1	Reticulocalbin-1	8494500	10908000	Q15293
ANO6	Anoctamin-6	14115000	18124000	Q4KMQ2
SFT2D2	Vesicle transport protein SFT2B	58637000	75001000	Q5TIH2
RPS18	40S ribosomal protein S18	179340000	229340000	P62269
GNG12	Guanine nucleotide-binding protein G(I)/G(S)/G(O) subunit gamma-12	307180000	392440000	Q9UBI6
ANXA3	Annexin A3;Annexin	281720000	359450000	P12429
UPF1	Regulator of nonsense transcripts 1	15508000	19742000	Q92900
LAMC1	Laminin subunit gamma-1	226970000	288860000	P11047
DDX39A	ATP-dependent RNA helicase DDX39A	9888800	12579000	K7EPJ3
RHEB	GTP-binding protein Rheb	38401000	48828000	C9J931
PLXNA1	Plexin-A1;Plexin-A3	28752000	36528000	Q9UIW2
PYGB	Glycogen phosphorylase, brain form	28765000	36482000	P11216
CTSZ	Cathepsin Z	76901000	97386000	Q9UBR2
PSME3	Proteasome activator complex subunit 3	35038000	44346000	K7EMD0
TMEM248	Transmembrane protein 248	17118000	21660000	Q9NWD8
LAMA5	Laminin subunit alpha-5	264740000	333330000	O15230
SEC31A	Protein transport protein Sec31A	23262000	29288000	H0YAB3
YES1	Non-specific protein-tyrosine kinase;Tyrosine-protein kinase Yes	65857000	82890000	J3QRU1
GALE	UDP-glucose 4-epimerase	4710500	5927800	Q5QPP9
APEH	Acylamino-acid-releasing enzyme	22243000	27985000	C9JIF9
MFSD1	Major facilitator superfamily domain-containing protein 1	21095000	26526000	H7C593
PDCD6IP	Programmed cell death 6-interacting protein	1281300000	1609700000	Q8WUM4
CCT4	T-complex protein 1 subunit delta	253130000	317980000	P50991
NME1-NME2	Nucleoside diphosphate kinase;Nucleoside diphosphate kinase B	298080000	374230000	Q32Q12
ATP11A	Phospholipid-transporting ATPase;Probable phospholipid-transporting ATPase IH	11565000	14514000	H0Y547
QARS	Glutamine--tRNA ligase	20662000	25830000	P47897
CCT6A	T-complex protein 1 subunit zeta	113960000	142390000	P40227
PSMD2	26S proteasome non-ATPase regulatory subunit 2	518520000	647820000	Q13200
APH1A	Gamma-secretase subunit APH-1A	5765100	7196700	Q5TB21
DNM2	Dynamin-2;Dynamin-3	19632000	24498000	P50570
COPG1	Coatomer subunit gamma-1	107220000	133690000	Q9Y678
NSUN2	tRNA (cytosine(34)-C(5))-methyltransferase	3706800	4612200	Q08J23
STX6	Syntaxin-6	10614000	13178000	O43752
DKC1	H/ACA ribonucleoprotein complex subunit 4	9182600	11389000	O60832
H2AFV	Histone H2A;Histone H2A.V;Histone H2A.Z;Histone H2A type 1-J;Histone H2A type 1-H;Histone H2A.J;Histone H2A type 2-C;Histone H2A type 1-C;Histone H2A type 2-B;Histone H2A type 3;Histone H2A type 2-A;Histone H2A type 1-D;Histone H2A type 1;Histone H2A type 1-B/E;Histone H2A type 1-A;Histone H2AX	190640000	236430000	C9J0D1	H2AFX
GNPNAT1	Glucosamine 6-phosphate N-acetyltransferase	6108800	7575200	G3V5E4
EIF3E	Eukaryotic translation initiation factor 3 subunit E	75184000	93128000	P60228
CPNE8	Copine-8	38742000	47967000	Q86YQ8
RPL3	60S ribosomal protein L3	73889000	91413000	H7C3M2
TARDBP	TAR DNA-binding protein 43	17647000	21827000	A0A087WW61
STK10	Serine/threonine-protein kinase 10	32897000	40586000	O94804
XPO5	Exportin-5	34081000	42009000	Q9HAV4
PSMD3	26S proteasome non-ATPase regulatory subunit 3	203080000	250160000	O43242
UBR4	E3 ubiquitin-protein ligase UBR4	86333000	106310000	Q5T4S7
SNX3	Sorting nexin-3	86887000	106670000	O60493
ATG3	Ubiquitin-like-conjugating enzyme ATG3	7089900	8701200	Q9NT62
NDFIP2	NEDD4 family-interacting protein 2	125970000	154490000	B4DGY6
RNF13	E3 ubiquitin-protein ligase RNF13	3761400	4587400	H7C5Q6
ATXN10	Ataxin-10	9633400	11710000	Q9UBB4
SYNGR2	Synaptogyrin-2	51146000	62146000	O43760
EIF3L	Eukaryotic translation initiation factor 3 subunit L	139210000	168600000	B0QY89
EEF1A1P5	Putative elongation factor 1-alpha-like 3;Elongation factor 1-alpha 1;Elongation factor 1-alpha	2875700000	3481400000	Q5VTE0
TARS	Threonine--tRNA ligase, cytoplasmic	130300000	157610000	P26639
RAB9A	Ras-related protein Rab-9A	15973000	19270000	P51151
ATP13A3	Probable cation-transporting ATPase 13A3	6885500	8284100	A0A087WYY3
MAGOH	Protein mago nashi homolog;Protein mago nashi homolog 2	14359000	17270000	P61326
ARPC2	Actin-related protein 2/3 complex subunit 2	69138000	83093000	O15144
STEAP3	Metalloreductase STEAP3	60750000	72990000	Q658P3
HNRNPR	Heterogeneous nuclear ribonucleoprotein R	11297000	13554000	B4DT28
RPL7A	60S ribosomal protein L7a	56028000	67199000	P62424
KRT1	Keratin, type II cytoskeletal 1	4572800000	5472600000	P04264
KPNA4	Importin subunit alpha-3	6156900	7362500	H7C4F6
AP2A1	AP-2 complex subunit alpha-1	22612000	27031000	O95782
ATP6V1H	V-type proton ATPase subunit H	5571400	6657400	E5RG49
AP3D1	AP-3 complex subunit delta-1	16670000	19917000	O14617
EHD4	EH domain-containing protein 4	83785000	100100000	Q9H223
RNH1	Ribonuclease inhibitor	114800000	137120000	P13489
KPNA3	Importin subunit alpha-4	6550700	7823100	H0Y4S9
PRDX5	Peroxiredoxin-5, mitochondrial	3237300	3861800	P30044
CAPN7	Calpain-7	3424500	4079400	Q9Y6W3
PEBP1	Phosphatidylethanolamine-binding protein 1;Hippocampal cholinergic neurostimulating peptide	26474000	31404000	P30086
RBBP7	Histone-binding protein RBBP7	23627000	28026000	Q5JP01
CNDP2	Cytosolic non-specific dipeptidase	22494000	26674000	Q96KP4
CTNNA1	Catenin alpha-1	28028000	33231000	G3XAM7
GRN	Granulins;Acrogranin;Paragranulin;Granulin-1;Granulin-2;Granulin-3;Granulin-4;Granulin-5;Granulin-6;Granulin-7	44856000	53098000	P28799
MCM3	DNA replication licensing factor MCM3	17613000	20837000	J3KQ69
EXOC2	Exocyst complex component 2	5538500	6551000	Q96KP1
AP2M1	AP-2 complex subunit mu	56672000	66918000	A0A087WY71
WDFY1	WD repeat and FYVE domain-containing protein 1	18346000	21649000	Q8IWB7
FUCA2	Plasma alpha-L-fucosidase	1143300	1349100	Q9BTY2
CDC42	Cell division control protein 42 homolog	246270000	290370000	P60953
RPS5	40S ribosomal protein S5;40S ribosomal protein S5, N-terminally processed	50755000	59659000	M0R0F0
PSMA6	Proteasome subunit alpha type;Proteasome subunit alpha type-6	1029400000	1208900000	G3V295
HECTD1	E3 ubiquitin-protein ligase HECTD1	8596200	10084000	A0A087X2H1
QSOX1	Sulfhydryl oxidase 1	116240000	136330000	O00391
CD59	CD59 glycoprotein	479800000	562350000	E9PNW4
AXL	Tyrosine-protein kinase receptor UFO;Receptor protein-tyrosine kinase	118310000	138660000	P30530
CCT2	T-complex protein 1 subunit beta	391510000	458780000	P78371
NCAPG	Condensin complex subunit 3	25277000	29599000	Q9BPX3
MARS	Methionine--tRNA ligase, cytoplasmic	61771000	72190000	P56192
ATP6V1B2	V-type proton ATPase subunit B, brain isoform	3594600	4190300	P21281
LYN	Tyrosine-protein kinase Lyn	34948000	40683000	P07948
TNPO2	Transportin-2	13046000	15162000	K7EMA3
TNPO3	Transportin-3	28129000	32631000	E9PFH4
NOTCH2	Neurogenic locus notch homolog protein 2;Notch 2 extracellular truncation;Notch 2 intracellular domain	46522000	53937000	Q04721
DKFZp566H1924	Neuroplastin	81688000	94624000	Q9UFM8
SH3GLB2	Endophilin-B2	1928600	2228400	F8WFB9
TUBB2A	Tubulin beta-2A chain;Tubulin beta-2B chain	7552500	8716300	Q13885
RAB7A	Ras-related protein Rab-7a	143900000	165890000	P51149
SGTA	Small glutamine-rich tetratricopeptide repeat-containing protein alpha	6646700	7652600	K7EMD6
JAK1	Tyrosine-protein kinase JAK1	110960000	127720000	P23458
EPHB2	Ephrin type-B receptor 2;Receptor protein-tyrosine kinase	31164000	35870000	P29323
YWHAG	14-3-3 protein gamma;14-3-3 protein gamma, N-terminally processed	305160000	351230000	P61981
CD99	CD99 antigen	58144000	66712000	A0A096LP69
RAB1B	Ras-related protein Rab-1B	289660000	332050000	E9PLD0
CAD	CAD protein;Glutamine-dependent carbamoyl-phosphate synthase;Aspartate carbamoyltransferase;Dihydroorotase	281510000	322500000	F8VPD4
ATP1A1	Sodium/potassium-transporting ATPase subunit alpha-1	3622700000	4149200000	P05023
MDH1	Malate dehydrogenase, cytoplasmic;Malate dehydrogenase	44861000	51351000	B8ZZ51
EIF4A2	Eukaryotic initiation factor 4A-II;Eukaryotic initiation factor 4A-II, N-terminally processed	14292000	16349000	E7EQG2
IST1	IST1 homolog	166250000	189980000	P53990
TMED4	Transmembrane emp24 domain-containing protein 4	3294000	3754600	Q7Z7H5
FERMT2	Fermitin family homolog 2	20863000	23779000	H0YJ34
GARS	Glycine--tRNA ligase	171410000	195140000	P41250
COTL1	Coactosin-like protein	17747000	20186000	H3BT58
CASK		7905600	8989500	Q5JS72
LAPTM4A	Lysosomal-associated transmembrane protein 4A	22352000	25380000	Q15012
RAB5A	Ras-related protein Rab-5A	86129000	97782000	P20339
UBE2M	NEDD8-conjugating enzyme Ubc12	11273000	12796000	P61081
SEC22B	Vesicle-trafficking protein SEC22b	42331000	48035000	O75396
SLC30A1	Zinc transporter 1	28868000	32687000	Q9Y6M5
MAP2K1	Dual specificity mitogen-activated protein kinase kinase 1;Dual specificity mitogen-activated protein kinase kinase 2	17954000	20328000	Q02750
SLC44A1	Choline transporter-like protein 1	65944000	74573000	Q8WWI5
RAC1	Ras-related C3 botulinum toxin substrate 1;Ras-related C3 botulinum toxin substrate 3;Ras-related C3 botulinum toxin substrate 2	491990000	555300000	P63000
CAPN2	Calpain-2 catalytic subunit	88794000	100150000	P17655
ARPC1B	Actin-related protein 2/3 complex subunit 1B	101180000	114110000	O15143
SND1	Staphylococcal nuclease domain-containing protein 1	206750000	233050000	Q7KZF4
PCBP2	Poly(rC)-binding protein 2	128420000	144670000	Q15366
VTA1	Vacuolar protein sorting-associated protein VTA1 homolog	5934400	6685200	A0A087WY55
CNP	2,3-cyclic-nucleotide 3-phosphodiesterase	261200000	293980000	P09543
ITGB5	Integrin beta-5;Integrin beta	20664000	23246000	P18084
ITGB1	Integrin beta-1	4304900000	4842500000	P05556
RPL13	60S ribosomal protein L13	69423000	77993000	P26373
LDLR	Low-density lipoprotein receptor	50569000	56650000	J3KMZ9
CAV1	Caveolin-1;Caveolin	777040000	869340000	Q03135
TIMP1	Metalloproteinase inhibitor 1	41268000	46119000	Q5H9A7
EIF3F	Eukaryotic translation initiation factor 3 subunit F	3618100	4039200	O00303
PSME1	Proteasome activator complex subunit 1	20138000	22466000	Q06323
TGM2	Protein-glutamine gamma-glutamyltransferase 2	179630000	200230000	P21980
TNFRSF1A	Tumor necrosis factor receptor superfamily member 1A;Tumor necrosis factor receptor superfamily member 1A, membrane form;Tumor necrosis factor-binding protein 1	21914000	24420000	F5H061
ATIC	Bifunctional purine biosynthesis protein PURH;Phosphoribosylaminoimidazolecarboxamide formyltransferase;IMP cyclohydrolase	54743000	60969000	P31939
CAP1	Adenylyl cyclase-associated protein 1;Adenylyl cyclase-associated protein	250660000	279060000	Q01518
VPS28	Vacuolar protein sorting-associated protein 28 homolog	47794000	53209000	Q9UK41
APOB	Apolipoprotein B-100;Apolipoprotein B-48	6348900	7055000	P04114
EZR	Ezrin	350010000	388830000	E7EQR4
POLR2B	DNA-directed RNA polymerase;DNA-directed RNA polymerase II subunit RPB2	18147000	20157000	C9J4M6
HIST1H1E	Histone H1.4;Histone H1.3	239920000	266250000	P10412
ITFG3	Protein ITFG3	2183400	2422900	C9J1M4
BCL2L12	Bcl-2-like protein 12	4045600	4485100	A0A087WSV0
HNRNPK	Heterogeneous nuclear ribonucleoprotein K	222710000	246860000	P61978
USP9X	Probable ubiquitin carboxyl-terminal hydrolase FAF-X	81038000	89788000	Q93008
DNAJC7	DnaJ homolog subfamily C member 7	34028000	37681000	Q99615
BLVRA	Biliverdin reductase A	22133000	24490000	P53004
RPS27A	Ubiquitin-40S ribosomal protein S27a;Ubiquitin;40S ribosomal protein S27a;Ubiquitin-60S ribosomal protein L40;Ubiquitin;60S ribosomal protein L40;Polyubiquitin-B;Ubiquitin;Polyubiquitin-C;Ubiquitin	2023500000	2235500000	P62979
ATP6V0A1	V-type proton ATPase subunit a;V-type proton ATPase 116 kDa subunit a isoform 1	8530300	9419600	K7EM24
CD97	CD97 antigen;CD97 antigen subunit alpha;CD97 antigen subunit beta	215530000	237850000	P48960
S100A10	Protein S100-A10	68554000	75603000	P60903
STAM2	Signal transducing adapter molecule 2	11121000	12262000	O75886
IPO8	Importin-8	5016800	5524200	O15397
GPI	Glucose-6-phosphate isomerase	255450000	280820000	P06744
PRPF8	Pre-mRNA-processing-splicing factor 8	45859000	50246000	Q6P2Q9
CTSA	Carboxypeptidase;Lysosomal protective protein;Lysosomal protective protein 32 kDa chain;Lysosomal protective protein 20 kDa chain	13466000	14717000	X6R5C5
LAP3	Cytosol aminopeptidase	46193000	50392000	P28838
MYO6	Unconventional myosin-VI	11289000	12313000	A0A0A0MRM8
KIDINS220	Kinase D-interacting substrate of 220 kDa	6481900	7066500	H0Y8E4
S100A7	Protein S100-A7;Protein S100-A7A	20115000	21926000	P31151
ANXA7	Annexin A7	108480000	118150000	P20073
SRRT	Serrate RNA effector molecule homolog	22784000	24799000	Q9BXP5
TM4SF1	Transmembrane 4 L6 family member 1	77743000	84600000	F8WF27
RARS	Arginine--tRNA ligase, cytoplasmic	33754000	36726000	P54136
EPRS	Bifunctional glutamate/proline--tRNA ligase;Glutamate--tRNA ligase;Proline--tRNA ligase	155010000	168560000	P07814
ITGA6	Integrin alpha-6;Integrin alpha-6 heavy chain;Integrin alpha-6 light chain;Processed integrin alpha-6	448580000	486480000	P23229
TIMP2	Metalloproteinase inhibitor 2	18680000	20258000	P16035
ERH	Enhancer of rudimentary homolog	14745000	15980000	P84090
ROR1	Tyrosine-protein kinase transmembrane receptor;Tyrosine-protein kinase transmembrane receptor ROR1	30813000	33365000	A0A0A0MTJ5
TLDC1	TLD domain-containing protein 1	20626000	22310000	H3BM75
MTHFD1	C-1-tetrahydrofolate synthase, cytoplasmic;Methylenetetrahydrofolate dehydrogenase;Methenyltetrahydrofolate cyclohydrolase;Formyltetrahydrofolate synthetase;C-1-tetrahydrofolate synthase, cytoplasmic, N-terminally processed	173540000	187650000	P11586
SEC23A	Protein transport protein Sec23A	21304000	23014000	F5H365
CCAR1	Cell division cycle and apoptosis regulator protein 1	4507600	4857900	F5H3E1
HNRNPU	Heterogeneous nuclear ribonucleoprotein U	187100000	201620000	Q00839
PRCP	Lysosomal Pro-X carboxypeptidase	10366000	11167000	P42785
RHOA	Transforming protein RhoA	730560000	786500000	P61586
PTRH2	Peptidyl-tRNA hydrolase 2, mitochondrial	2024100	2176900	J3KQ48
DDB1	DNA damage-binding protein 1	65135000	69986000	F5GY55
CSDE1	Cold shock domain-containing protein E1	14338000	15399000	O75534
PPP2R1A	Serine/threonine-protein phosphatase 2A 65 kDa regulatory subunit A alpha isoform	128680000	137900000	P30153
CYFIP1	Cytoplasmic FMR1-interacting protein 1	86616000	92787000	Q7L576
PEF1	Peflin	47658000	50989000	Q9UBV8
PRDX1	Peroxiredoxin-1	728650000	779560000	Q06830
HSPA1B	Heat shock 70 kDa protein 1B;Heat shock 70 kDa protein 1A	318460000	340680000	A0A0G2JIW1
GNB2	Guanine nucleotide-binding protein G(I)/G(S)/G(T) subunit beta-2	1434000000	1533700000	P62879
COPS4	COP9 signalosome complex subunit 4	13533000	14470000	D6RD63
MID1	E3 ubiquitin-protein ligase Midline-1	2806100	2999700	C9JZJ7
DDX17	Probable ATP-dependent RNA helicase DDX17	11848000	12663000	A0A1X7SBZ2
CAPNS1	Calpain small subunit 1	28788000	30759000	U3KQE2
PSMD6	26S proteasome non-ATPase regulatory subunit 6	130370000	139260000	Q15008
FLII	Protein flightless-1 homolog	29352000	31353000	Q13045
DDX3X	ATP-dependent RNA helicase DDX3Y;ATP-dependent RNA helicase DDX3X	41198000	43942000	A0A0D9SFB3
ACTN4	Alpha-actinin-4	691430000	737440000	O43707
UAP1	UDP-N-acetylhexosamine pyrophosphorylase;UDP-N-acetylgalactosamine pyrophosphorylase;UDP-N-acetylglucosamine pyrophosphorylase	46028000	49084000	Q16222
TSPAN14	Tetraspanin;Tetraspanin-14	29605000	31528000	H7BXY6
RAB14	Ras-related protein Rab-14	141040000	150200000	P61106
MUC16	Mucin-16	38761000	41240000	Q8WXI7
HSPA8	Heat shock cognate 71 kDa protein	3515500000	3735500000	E9PKE3
RAB13	Ras-related protein Rab-13	71646000	76097000	A0A087WWB9
EIF3B	Eukaryotic translation initiation factor 3 subunit B	107320000	113850000	P55884
SLC3A2	4F2 cell-surface antigen heavy chain	812450000	860680000	F5GZS6
PPP6R3	Serine/threonine-protein phosphatase 6 regulatory subunit 3	4247900	4487300	H7BXH2
RAP2A	Ras-related protein Rap-2a	4300500	4542400	P10114
IPO5	Importin-5	300520000	316930000	O00410
ATP6V1A	V-type proton ATPase catalytic subunit A	41963000	44179000	P38606
MAPK1	Mitogen-activated protein kinase 1	10575000	11120000	P28482
RPL13a	Putative 60S ribosomal protein L13a protein RPL13AP3;60S ribosomal protein L13a	10723000	11272000	Q8J015
HDAC2	Histone deacetylase 2	51243000	53849000	E5RFI6
GOLPH3	Golgi phosphoprotein 3	20987000	22034000	D6REM1
NPC2	Epididymal secretory protein E1	163190000	171110000	G3V2V8
TSG101	Tumor susceptibility gene 101 protein	71284000	74655000	F5H442
HIST2H3PS2	Histone H3	417900000	437510000	Q5TEC6
SLC2A3	Solute carrier family 2, facilitated glucose transporter member 3;Solute carrier family 2, facilitated glucose transporter member 14	59175000	61893000	P11169
ARHGAP1	Rho GTPase-activating protein 1	24636000	25767000	H0YE29
GNA13	Guanine nucleotide-binding protein subunit alpha-13	40128000	41916000	Q14344
SAMHD1	Deoxynucleoside triphosphate triphosphohydrolase SAMHD1	10380000	10834000	Q9Y3Z3
MVB12A	Multivesicular body subunit 12A	5631900	5862800	E9PLL0
ITGAV	Integrin alpha-V;Integrin alpha-V heavy chain;Integrin alpha-V light chain	146050000	151820000	P06756
2018-09-02	Septin-2	7554800	7852700	H7C2Y0
ARPC5	Actin-related protein 2/3 complex subunit 5	8112800	8430700	B1ALC0
ETF1	Eukaryotic peptide chain release factor subunit 1	19352000	20101000	B7Z7P8
KPNB1	Importin subunit beta-1	214320000	222510000	Q14974
MTA2	Metastasis-associated protein MTA2	44536000	46235000	O94776
DDX11	Putative ATP-dependent RNA helicase DDX11-like protein 8;Putative ATP-dependent RNA helicase DDX12;Probable ATP-dependent RNA helicase DDX11	1619300000	1680500000	F5GYY1
PTPRF	Receptor-type tyrosine-protein phosphatase F;Protein-tyrosine-phosphatase;Receptor-type tyrosine-protein phosphatase delta;Receptor-type tyrosine-protein phosphatase S	5539100	5746400	H0Y380
TPR	Nucleoprotein TPR	18055000	18725000	P12270
SLC12A2	Solute carrier family 12 member 2	29800000	30895000	G3XAL9
DNMT1	DNA (cytosine-5)-methyltransferase 1	6082000	6299500	P26358
VAT1	Synaptic vesicle membrane protein VAT-1 homolog	54081000	55920000	Q99536
RAB21	Ras-related protein Rab-21	76163000	78688000	Q9UL25
HIST1H4A	Histone H4	2224000000	2297500000	P62805
SPRY2	Protein sprouty homolog 2	6800500	7005800	O43597
BTN2A1	Butyrophilin subfamily 2 member A1	8547900	8800000	Q7KYR7
STX3	Syntaxin-3	107570000	110720000	A0A0C4DGE4
DCD	Dermcidin;Survival-promoting peptide;DCD-1	183690000	189000000	P81605
RPL5	60S ribosomal protein L5	183680000	188870000	P46777
DIP2B	Disco-interacting protein 2 homolog B	18243000	18757000	Q9P265
GLO1	Lactoylglutathione lyase	11416000	11730000	Q04760
RPS27	40S ribosomal protein S27;40S ribosomal protein S27-like	53505000	54822000	P42677
NFXL1	NF-X1-type zinc finger protein NFXL1	63016000	64482000	Q6ZNB6
STXBP2	Syntaxin-binding protein 2	22556000	23047000	Q15833
TKT	Transketolase	507780000	518750000	P29401
PLEKHB2	Pleckstrin homology domain-containing family B member 2	82228000	83936000	A0A0A0MSE9
OPA1	Dynamin-like 120 kDa protein, mitochondrial;Dynamin-like 120 kDa protein, form S1	9936200	10117000	E5KLJ9
GIPC1	PDZ domain-containing protein GIPC1	16525000	16821000	O14908
CAT	Catalase	14957000	15223000	P04040
POLR1C	DNA-directed RNA polymerases I and III subunit RPAC1	7781300	7914200	D6RDJ3
PSAT1	Phosphoserine aminotransferase	25258000	25665000	Q9Y617
PTPRJ	Protein-tyrosine-phosphatase;Receptor-type tyrosine-protein phosphatase eta	39705000	40324000	A0A087WTK0
CLCN7	H(+)/Cl(-) exchange transporter 7	19432000	19734000	H0Y2M6
LDHA	L-lactate dehydrogenase A chain	1815700000	1842400000	P00338
BAG2	BAG family molecular chaperone regulator 2	34308000	34799000	O95816
CAPN1	Calpain-1 catalytic subunit	30699000	31121000	P07384
PODXL	Podocalyxin	261970000	265220000	O00592
HNRNPF	Heterogeneous nuclear ribonucleoprotein F;Heterogeneous nuclear ribonucleoprotein F, N-terminally processed	10064000	10188000	P52597
ANKFY1	Rabankyrin-5	50175000	50665000	Q9P2R3
HNRNPL	Heterogeneous nuclear ribonucleoprotein L	42975000	43388000	M0QXS5
PLXNB2	Plexin-B2	80119000	80796000	O15031
UBE4A	Ubiquitin conjugation factor E4 A	8047100	8103000	B7Z7P0
BLVRB	Flavin reductase (NADPH)	14810000	14867000	P30043
CPNE3	Copine-3	77904000	78168000	O75131
PSMB2	Proteasome subunit beta type-2	487030000	488270000	P49721
LASP1	LIM and SH3 domain protein 1	80523000	80520000	Q14847
NPC1L1	Niemann-Pick C1-like protein 1	54160000	54148000	A0A0C4DGG6
LSS	Lanosterol synthase	36892000	36866000	A0A0G2JQD0
SLC1A5	Neutral amino acid transporter B(0);Amino acid transporter	1335800000	1332300000	Q15758
SVIP	Small VCP/p97-interacting protein	14096000	14057000	Q8NHG7
GAPVD1	GTPase-activating protein and VPS9 domain-containing protein 1	695550000	693520000	F8W9S7
CTSD	Cathepsin D;Cathepsin D light chain;Cathepsin D heavy chain	360590000	359440000	A0A1B0GW44
SFPQ	Splicing factor, proline- and glutamine-rich	20366000	20297000	P23246
MAPRE1	Microtubule-associated protein RP/EB family member 1	9733100	9690000	Q15691
GLUD2	Glutamate dehydrogenase 2, mitochondrial;Glutamate dehydrogenase 1, mitochondrial	8859700	8815200	P49448
JUP	Junction plakoglobin	38879000	38671000	P14923
RHOG	Rho-related GTP-binding protein RhoG	90103000	89620000	P84095
HSPA6	Heat shock 70 kDa protein 6;Putative heat shock 70 kDa protein 7	380950000	378360000	P17066
STXBP3	Syntaxin-binding protein 3	14384000	14269000	O00186
CLTC	Clathrin heavy chain;Clathrin heavy chain 1	1073400000	1064200000	A0A087WVQ6
KIF5B	Kinesin-1 heavy chain	222860000	220820000	P33176
ITGA5	Integrin alpha-5;Integrin alpha-5 heavy chain;Integrin alpha-5 light chain	42009000	41599000	P08648
TFRC	Transferrin receptor protein 1;Transferrin receptor protein 1, serum form	795940000	787400000	P02786
TFG	Protein TFG	61479000	60788000	C9JTY3
MCTS1	Malignant T-cell-amplified sequence 1	8437700	8329300	Q9ULC4
GSTM3	Glutathione S-transferase Mu 3	38315000	37765000	A0A0A0MTN3
SLC16A3	Monocarboxylate transporter 4	924560000	910610000	O15427
LNPEP	Leucyl-cystinyl aminopeptidase;Leucyl-cystinyl aminopeptidase, pregnancy serum form	13420000	13194000	Q9UIQ6
RPL24	60S ribosomal protein L24	40497000	39782000	C9JXB8
NSF	Vesicle-fusing ATPase	9271700	9101800	I3L0N3
MYL12A	Myosin regulatory light chain 12A;Myosin regulatory light chain 12B;Myosin regulatory light polypeptide 9	46896000	46024000	J3QRS3
	Putative IQ motif and ankyrin repeat domain-containing protein LOC642574	11844000	11611000	A0A1B0GTG1
PTPN11	Tyrosine-protein phosphatase non-receptor type 11	9550100	9358600	Q06124
PLP2	Proteolipid protein 2	1159600000	1135000000	Q04941
SLC7A1	High affinity cationic amino acid transporter 1	151750000	148410000	P30825
ATP2C1	Calcium-transporting ATPase;Calcium-transporting ATPase type 2C member 1	7496100	7314400	H0Y8X9
RPL17	60S ribosomal protein L17	101920000	99378000	A0A087WXM6
LAMP1	Lysosome-associated membrane glycoprotein 1	1017300000	991470000	P11279
EIF5A	Eukaryotic translation initiation factor 5A;Eukaryotic translation initiation factor 5A-1;Eukaryotic translation initiation factor 5A-1-like	63977000	62328000	I3L397
TXNDC5	Thioredoxin domain-containing protein 5	9400100	9150900	Q8NBS9
ZC3HAV1	Zinc finger CCCH-type antiviral protein 1	26962000	26213000	Q7Z2W4
SLC39A14	Zinc transporter ZIP14	54526000	52972000	Q15043
LRP10	Low-density lipoprotein receptor-related protein 10	34702000	33711000	Q7Z4F1
GART	Trifunctional purine biosynthetic protein adenosine-3;Phosphoribosylamine--glycine ligase;Phosphoribosylformylglycinamidine cyclo-ligase;Phosphoribosylglycinamide formyltransferase	29968000	29098000	P22102
SLC3A2		81278000	78877000	F5H0E2
HYOU1	Hypoxia up-regulated protein 1	25127000	24318000	A0A087X054
MYOF	Myoferlin	833720000	806570000	Q9NZM1
CBR1	Carbonyl reductase [NADPH] 1;Carbonyl reductase [NADPH] 3	13692000	13241000	E9PQ63
SLC4A2	Anion exchange protein 2	11489000	11096000	P04920
FAM129B	Niban-like protein 1	198550000	191330000	Q96TA1
IFIT3	Interferon-induced protein with tetratricopeptide repeats 3	37034000	35641000	O14879
TOLLIP	Toll-interacting protein	51760000	49752000	E9PNS3
SLC7A5	Large neutral amino acids transporter small subunit 1	458650000	440700000	Q01650
DKFZp686J1372		162450000	156050000	Q5HYB6
ACSL4	Long-chain-fatty-acid--CoA ligase 4	31990000	30724000	O60488
EPHA2	Ephrin type-A receptor 2	628410000	603180000	P29317
GNAI1	Guanine nucleotide-binding protein G(i) subunit alpha-1	12184000	11694000	P63096
UACA	Uveal autoantigen with coiled-coil domains and ankyrin repeats	62562000	59996000	F5H2B9
GSTM5	Glutathione S-transferase Mu 5;Glutathione S-transferase Mu 4;Glutathione S-transferase Mu 1	17777000	17040000	Q5T8Q9
CDCP1	CUB domain-containing protein 1	397960000	381400000	Q9H5V8
NCAPD2	Condensin complex subunit 1	27463000	26278000	Q15021
RPL27A	60S ribosomal protein L27a	66984000	64074000	E9PJD9
PGK1	Phosphoglycerate kinase 1	932680000	890590000	P00558
YWHAQ	14-3-3 protein theta	339270000	323730000	P27348
SLC2A6	Solute carrier family 2, facilitated glucose transporter member 6	27628000	26352000	F2Z2F6
MAP1B	Microtubule-associated protein 1B;MAP1B heavy chain;MAP1 light chain LC1	30260000	28812000	P46821
HNRNPC	Heterogeneous nuclear ribonucleoproteins C1/C2	420870000	400690000	G3V4W0
ARHGDIB	Rho GDP-dissociation inhibitor 2	10872000	10350000	F5H2R5
IGFBP7	Insulin-like growth factor-binding protein 7	179830000	171140000	Q16270
LMNA	Prelamin-A/C;Lamin-A/C	254610000	242060000	P02545
LCN2	Neutrophil gelatinase-associated lipocalin	4419300	4201100	X6R8F3
DNAJC5	DnaJ homolog subfamily C member 5	151970000	144340000	Q9H3Z4
HMGCS1	Hydroxymethylglutaryl-CoA synthase, cytoplasmic	12008000	11403000	Q01581
USP14	Ubiquitin carboxyl-terminal hydrolase;Ubiquitin carboxyl-terminal hydrolase 14	89643000	84943000	A6NJA2
EBF2	Transcription factor COE2	324940000	307780000	B7Z934
ITGA1	Integrin alpha-1	7388300	6987800	P56199
GSN	Gelsolin	19256000	18209000	A0A0A0MS51
HNRNPA3	Heterogeneous nuclear ribonucleoprotein A3	11379000	10751000	P51991
RPL35	60S ribosomal protein L35	12078000	11398000	F2Z388
ANXA5	Annexin A5;Annexin	960970000	903470000	P08758
GLIPR1	Glioma pathogenesis-related protein 1	7481500	7031300	P48060
RNF149	E3 ubiquitin-protein ligase RNF149	46222000	43411000	Q8NC42
PLAUR	Urokinase plasminogen activator surface receptor	61141000	57411000	Q03405
TMEM87B	Transmembrane protein 87B	13243000	12428000	Q96K49
CACYBP	Calcyclin-binding protein	61946000	58052000	Q9HB71
AGRN	Agrin;Agrin N-terminal 110 kDa subunit;Agrin C-terminal 110 kDa subunit;Agrin C-terminal 90 kDa fragment;Agrin C-terminal 22 kDa fragment	267040000	249830000	A0A087X208
PRDX2	Peroxiredoxin-2	76341000	71419000	P32119
FLNB	Filamin-B	153020000	143090000	O75369
ACTR2	Actin-related protein 2	54820000	51245000	P61160
AP1G1	AP-1 complex subunit gamma-1	16220000	15162000	O43747
ATP1B3	Sodium/potassium-transporting ATPase subunit beta-3	295800000	276260000	P54709
EIF6	Eukaryotic translation initiation factor 6	12005000	11199000	P56537
EHD1	EH domain-containing protein 1	638160000	595120000	A0A024R571
GNPDA1	Glucosamine-6-phosphate isomerase 1;Glucosamine-6-phosphate isomerase	5136000	4786900	P46926
CFL1	Cofilin-1	1360300000	1265200000	E9PP50
MT2A	Metallothionein-2;Metallothionein-1X;Metallothionein-1G	211370000	196240000	P02795
SLC7A2	Cationic amino acid transporter 2	30700000	28476000	A0A1W2PR06
MARCKS	Myristoylated alanine-rich C-kinase substrate	1456700000	1350700000	P29966
DSTN	Destrin	112370000	104160000	P60981
TALDO1	Transaldolase	266410000	246290000	P37837
PSMA1	Proteasome subunit alpha type-1;Proteasome subunit alpha type	1857500000	1716000000	P25786
DSG2	Desmoglein-2	203220000	187730000	Q14126
PFN1	Profilin-1	303300000	280060000	P07737
RPL32	60S ribosomal protein L32	20637000	19041000	D3YTB1
HSPA8		18173000	16746000	E9PN89
IL6ST	Interleukin-6 receptor subunit beta	38307000	35258000	P40189
LDHB	L-lactate dehydrogenase B chain;L-lactate dehydrogenase	477970000	439250000	P07195
TMEM189-UBE2V1	Ubiquitin-conjugating enzyme E2 variant 1	24262000	22287000	I3L0A0
GAS2L1	GAS2-like protein 1	57798000	52984000	A0A5E8
PYGL	Alpha-1,4 glucan phosphorylase;Glycogen phosphorylase, liver form	31565000	28924000	E9PK47
AP2B1	AP-2 complex subunit beta	85734000	78455000	P63010
VAMP7	Vesicle-associated membrane protein 7	19592000	17922000	P51809
RAB1A	Ras-related protein Rab-1A	76439000	69713000	E7END7
KCT2	Keratinocyte-associated transmembrane protein 2	14949000	13614000	Q8NC54
GPS1	COP9 signalosome complex subunit 1	15841000	14423000	C9JFE4
SF3A1	Splicing factor 3A subunit 1	10453000	9512800	F8WB66
GMDS	GDP-mannose 4,6 dehydratase	32516000	29533000	O60547
GNG5	Guanine nucleotide-binding protein G(I)/G(S)/G(O) subunit gamma-5	223130000	202580000	P63218
FARP1	FERM, RhoGEF and pleckstrin domain-containing protein 1	7416300	6722000	C9JME2
FLNC	Filamin-C	187860000	170010000	Q14315
SPTAN1	Spectrin alpha chain, non-erythrocytic 1	218830000	197930000	Q13813
VPS37B	Vacuolar protein sorting-associated protein 37B	57655000	52143000	Q9H9H4
GOLGB1	Golgin subfamily B member 1	192400000	173630000	Q14789
SLC17A5	Sialin	57376000	51722000	Q9NRA2
SLC35B2	Adenosine 3-phospho 5-phosphosulfate transporter 1	47955000	43120000	Q8TB61
PLOD3	Procollagen-lysine,2-oxoglutarate 5-dioxygenase 3	8198600	7363000	H7C2V1
DDX6	Probable ATP-dependent RNA helicase DDX6	8933100	8017100	P26196
VCL	Vinculin	271640000	243310000	P18206
DCTN4	Dynactin subunit 4	4133400	3701900	E5RGG1
COPG2	Coatomer subunit gamma-2	3312700	2966800	Q9UBF2
ADAM17	Disintegrin and metalloproteinase domain-containing protein 17	64123000	57403000	P78536
SFN	14-3-3 protein sigma	128440000	114940000	P31947
SUMO3	Small ubiquitin-related modifier 4;Small ubiquitin-related modifier 2;Small ubiquitin-related modifier 3	57419000	51369000	A8MUA9
HLA-A	HLA class I histocompatibility antigen, A-69 alpha chain;HLA class I histocompatibility antigen, A-2 alpha chain;HLA class I histocompatibility antigen, A-68 alpha chain;HLA class I histocompatibility antigen, A-33 alpha chain;HLA class I histocompatibility antigen, A-74 alpha chain;HLA class I histocompatibility antigen, A-31 alpha chain	972170000	869390000	P10316
ANXA1	Annexin A1;Annexin	1050500000	939070000	P04083
PELO	Protein pelota homolog	9207000	8221900	Q9BRX2
LRP12	Low-density lipoprotein receptor-related protein 12	9913000	8841200	Q9Y561
DNAJB6	DnaJ homolog subfamily B member 6;DnaJ homolog subfamily B member 3;DnaJ homolog subfamily B member 8;DnaJ homolog subfamily B member 2	4499200	4009000	C9J2C4
FAM129A	Protein Niban	135160000	120400000	Q9BZQ8
CARS	Cysteine--tRNA ligase, cytoplasmic	18900000	16835000	B4DKY1
RRAS2	Ras-related protein R-Ras2	155250000	138120000	P62070
PREP	Prolyl endopeptidase	19278000	17137000	P48147
EFNB2	Ephrin-B2	7237800	6420700	P52799
ROCK1	Rho-associated protein kinase 1	7165400	6350600	A0A0U1RQV4
LAMP2	Lysosome-associated membrane glycoprotein 2	239340000	211850000	P13473
FLNA	Filamin-A	308640000	273190000	Q5HY54
TMEM30A	Cell cycle control protein 50A	57995000	51235000	Q9NV96
UBE2L3	Ubiquitin-conjugating enzyme E2 L3	10434000	9215200	A0A1B0GUS4
PPAT	Amidophosphoribosyltransferase	6922300	6109800	Q06203
CHMP4B	Charged multivesicular body protein 4b	122720000	108000000	Q9H444
SLC12A4	Solute carrier family 12 member 4	3746100	3294800	I3L4N6
HNRNPA1	Heterogeneous nuclear ribonucleoprotein A1;Heterogeneous nuclear ribonucleoprotein A1, N-terminally processed;Heterogeneous nuclear ribonucleoprotein A1-like 2	158120000	139070000	F8W6I7
OAT	Ornithine aminotransferase, mitochondrial;Ornithine aminotransferase, hepatic form;Ornithine aminotransferase, renal form	27365000	24033000	P04181
MVP	Major vault protein	177640000	155870000	Q14764
PI4K2A	Phosphatidylinositol 4-kinase type 2-alpha	16059000	14083000	E9PAM4
EIF3M	Eukaryotic translation initiation factor 3 subunit M	4200200	3683000	J3KNJ2
DOCK7	Dedicator of cytokinesis protein 7	12145000	10641000	Q96N67
SLC6A6	Transporter;Sodium- and chloride-dependent taurine transporter	207620000	181870000	A0A087WY96
2018-09-09	Septin-9	75935000	66420000	Q9UHD8
PRKCA	Protein kinase C alpha type	12578000	10970000	P17252
TMED2	Transmembrane emp24 domain-containing protein 2	91404000	79680000	F5GX39
NAMPT	Nicotinamide phosphoribosyltransferase	184460000	160790000	P43490
ADSL	Adenylosuccinate lyase	56050000	48767000	A0A1B0GWJ0
TAGLN2	Transgelin-2	64149000	55787000	X6RJP6
HGS	Hepatocyte growth factor-regulated tyrosine kinase substrate	192550000	167340000	O14964
FN1	Fibronectin;Anastellin;Ugl-Y1;Ugl-Y2;Ugl-Y3	910410000	790850000	P02751
TSN	Translin	19530000	16964000	H7C1D4
RPLP0	60S acidic ribosomal protein P0-like;60S acidic ribosomal protein P0	183800000	159630000	F8VQY6
BZW1	Basic leucine zipper and W2 domain-containing protein 1	19881000	17251000	Q7L1Q6
PSMA3	Proteasome subunit alpha type-3	1928600000	1671200000	P25788
SEC24C	Protein transport protein Sec24C	13151000	11381000	G5EA31
YIPF3	Protein YIPF3;Protein YIPF3, 36 kDa form III	24723000	21390000	D6RFI3
RELL1	RELT-like protein 1	18267000	15800000	D6RBN9
GGH	Gamma-glutamyl hydrolase	27305000	23613000	Q92820
HEXB	Beta-hexosaminidase subunit beta;Beta-hexosaminidase subunit beta chain B;Beta-hexosaminidase subunit beta chain A	49992000	43121000	Q5URX0
ENO1	Alpha-enolase;Enolase	999140000	860480000	P06733
RDX	Radixin	186440000	160320000	P35241
KLC1	Kinesin light chain 1	40893000	35160000	G5E9S8
RAB18	Ras-related protein Rab-18	25079000	21554000	Q5W0J0
CD44	CD44 antigen	1629800000	1399300000	H0YE40
RALA	Ras-related protein Ral-A	278720000	239050000	P11233
RAP1B	Ras-related protein Rap-1b;Ras-related protein Rap-1b-like protein	662970000	568100000	E7ESV4
AHNAK	Neuroblast differentiation-associated protein AHNAK	112340000	96078000	Q09666
CHMP2A	Charged multivesicular body protein 2a	63810000	54522000	M0R1L7
PSMA7	Proteasome subunit alpha type-7	730500000	623270000	O14818
CYSTM1	Cysteine-rich and transmembrane domain-containing protein 1	10868000	9271200	Q9H1C7
TES	Testin	34903000	29675000	Q9UGI8
MYO1B	Unconventional myosin-Ib	40039000	34023000	E9PDF6
RPL6	60S ribosomal protein L6	86799000	73712000	Q02878
CEP55	Centrosomal protein of 55 kDa	82376000	69889000	Q53EZ4
PRNP	Major prion protein	48773000	41360000	A2A2V1
MPZL1	Myelin protein zero-like protein 1	26547000	22503000	O95297
SPNS1	Protein spinster homolog 1	3042400	2575200	H3BT44
IGBP1	Immunoglobulin-binding protein 1	6397600	5414700	P78318
CYCS	Cytochrome c	14383000	12173000	C9JFR7
RPS8	40S ribosomal protein S8	71095000	60092000	Q5JR95
CORO1C	Coronin-1C;Coronin	74434000	62901000	Q9ULV4
IPO7	Importin-7	128400000	108090000	O95373
FMNL1	Formin-like protein 1	132360000	111390000	O95466
RPL7	60S ribosomal protein L7	85447000	71756000	A8MUD9
CXADR	Coxsackievirus and adenovirus receptor	6559500	5507900	P78310
ZYX	Zyxin	20633000	17315000	H0Y2Y8
OSBP	Oxysterol-binding protein 1	17225000	14438000	P22059
XRCC6	X-ray repair cross-complementing protein 6	122860000	102850000	B1AHC9
ARL8B	ADP-ribosylation factor-like protein 8B;ADP-ribosylation factor-like protein 8A	49016000	40995000	Q9NVJ2
ITGB4	Integrin beta-4	439700000	367710000	P16144
PSMC1	26S protease regulatory subunit 4	124340000	103870000	P62191
CMPK1	UMP-CMP kinase	35169000	29373000	P30085
PTGR1	Prostaglandin reductase 1	17317000	14450000	Q14914
ANXA2	Annexin A2;Annexin;Putative annexin A2-like protein	5803700000	4829400000	P07355
2018-09-07	Septin-7	80827000	67240000	G3V1Q4
ATP5A1	ATP synthase subunit alpha, mitochondrial	4335800	3575600	P25705
NUBP1	Cytosolic Fe-S cluster assembly factor NUBP1	6198900	5109600	I3L531
BROX	BRO1 domain-containing protein BROX	99575000	81995000	Q5VW32
EPN3	Epsin-1;Epsin-3	5043600	4149200	D6R907
HSPA4	Heat shock 70 kDa protein 4	123100000	101220000	P34932
MCM6	DNA replication licensing factor MCM6	57476000	47242000	Q14566
PCMT1	Protein-L-isoaspartate O-methyltransferase;Protein-L-isoaspartate(D-aspartate) O-methyltransferase	13079000	10745000	F6S8N6
ATP2B4	Plasma membrane calcium-transporting ATPase 4	35457000	29120000	P23634
BSG	Basigin	243360000	199820000	A0A087WUV8
TPI1	Triosephosphate isomerase	889730000	725370000	P60174
RAB35	Ras-related protein Rab-35	318940000	259880000	F5H157
SLC3A2		5518900	4493800	F5H867
PRDX6	Peroxiredoxin-6	115840000	94302000	P30041
SKP1	S-phase kinase-associated protein 1	57644000	46872000	E5RJR5
COL4A2	Collagen alpha-2(IV) chain;Canstatin	51472000	41846000	P08572
RAB5C	Ras-related protein Rab-5C	323060000	262480000	P51148
TINAGL1	Tubulointerstitial nephritis antigen-like	74674000	60659000	Q9GZM7
HSPG2	Basement membrane-specific heparan sulfate proteoglycan core protein;Endorepellin;LG3 peptide	780310000	632230000	P98160
S100A11	Protein S100-A11;Protein S100-A11, N-terminally processed	174570000	141310000	P31949
GGCT	Gamma-glutamylcyclotransferase	9002300	7283700	M0QZK8
CLIC4	Chloride intracellular channel protein 4	208700000	168770000	Q9Y696
NT5E	5-nucleotidase	890010000	718730000	P21589
RPL12	60S ribosomal protein L12	33849000	27327000	P30050
ITGA2	Integrin alpha-2	349090000	280810000	P17301
SUPT16H	FACT complex subunit SPT16	70421000	56646000	Q9Y5B9
DLG1	Disks large homolog 1	43076000	34617000	A0A0C4DFT3
MARCKSL1	MARCKS-related protein	153150000	123070000	P49006
RRAS	Ras-related protein R-Ras	163070000	130950000	P10301
RAB23	Ras-related protein Rab-23	45631000	36538000	Q9ULC3
RHBDF2	Inactive rhomboid protein 2	21855000	17481000	Q6PJF5
ABCC1	Multidrug resistance-associated protein 1	9702300	7759700	I3L4X2
YWHAB	14-3-3 protein beta/alpha;14-3-3 protein beta/alpha, N-terminally processed	405670000	324200000	P31946
TMEM63B	CSC1-like protein 2	41990000	33514000	H0YCP6
VIM	Vimentin	700670000	558990000	P08670
HPCAL1	Hippocalcin-like protein 1;Neuron-specific calcium-binding protein hippocalcin	72120000	57535000	P37235
FTH1	Ferritin heavy chain;Ferritin heavy chain, N-terminally processed;Ferritin	132540000	105650000	P02794
ABCF2	ATP-binding cassette sub-family F member 2	26767000	21312000	C9JHK9
ARF1	ADP-ribosylation factor 1;ADP-ribosylation factor 3	126520000	100720000	P84077
B2M	Beta-2-microglobulin;Beta-2-microglobulin form pI 5.3	838520000	667140000	P61769
CLDN4	Claudin-4	36359000	28889000	O14493
SHISA2	Protein shisa-2 homolog	37429000	29735000	Q6UWI4
IQGAP1	Ras GTPase-activating-like protein IQGAP1	614450000	487450000	P46940
NCKAP1	Nck-associated protein 1	58085000	46069000	Q9Y2A7
SLC39A6	Zinc transporter ZIP6	63268000	50124000	K7EQ91
SRI	Sorcin	76310000	60441000	C9J0K6
SPTBN1	Spectrin beta chain, non-erythrocytic 1	188600000	149310000	A0A087WUZ3
HSP90AB4P	Putative heat shock protein HSP 90-beta 4	4221200	3335000	Q58FF6
PSMB6	Proteasome subunit beta type-6	1179400000	930790000	P28072
SNAP23	Synaptosomal-associated protein;Synaptosomal-associated protein 23	50523000	39800000	H3BM38
TMEM106B	Transmembrane protein 106B	36337000	28575000	Q9NUM4
TWF1	Twinfilin-1	30290000	23780000	Q12792
GOT2	Aspartate aminotransferase, mitochondrial	10565000	8292400	P00505
PDCD10	Programmed cell death protein 10	6875900	5388900	C9J932
SCAMP3	Secretory carrier-associated membrane protein 3	43059000	33674000	O14828
SNRPD2	Small nuclear ribonucleoprotein Sm D2	25620000	20018000	P62316
NRP1	Neuropilin-1	28022000	21870000	Q5JWQ6
SLC20A1	Sodium-dependent phosphate transporter 1	253100000	197500000	Q8WUM9
RANGAP1	Ran GTPase-activating protein 1	48348000	37632000	P46060
MAN2B1	Lysosomal alpha-mannosidase;Lysosomal alpha-mannosidase A peptide;Lysosomal alpha-mannosidase B peptide;Lysosomal alpha-mannosidase C peptide;Lysosomal alpha-mannosidase D peptide;Lysosomal alpha-mannosidase E peptide	11489000	8911800	O00754
TNPO1	Transportin-1	52719000	40892000	E7EW37
GNAI2	Guanine nucleotide-binding protein G(i) subunit alpha-2	555380000	430750000	P04899
DRG1	Developmentally-regulated GTP-binding protein 1	13351000	10345000	Q9Y295
CPNE1	Copine-1	8711500	6748400	Q5JX58
CORO1B	Coronin-1B;Coronin	10951000	8478200	Q9BR76
PPIL1	Peptidyl-prolyl cis-trans isomerase-like 1	10695000	8273200	Q9Y3C6
SERPINE1	Plasminogen activator inhibitor 1	21967000	16980000	P05121
MSN	Moesin	1655800000	1278300000	P26038
HLA-C	HLA class I histocompatibility antigen, Cw-12 alpha chain;HLA class I histocompatibility antigen, Cw-15 alpha chain;HLA class I histocompatibility antigen, Cw-8 alpha chain;HLA class I histocompatibility antigen, Cw-16 alpha chain;HLA class I histocompatibility antigen, Cw-6 alpha chain;HLA class I histocompatibility antigen, Cw-5 alpha chain;HLA class I histocompatibility antigen, Cw-14 alpha ch…	40695000	31382000	P30508
TBCA	Tubulin-specific chaperone A	39651000	30576000	E5RIX8
ARF6	ADP-ribosylation factor 6	40055000	30861000	P62330
PLS3	Plastin-3	45901000	35311000	A0A0A0MSQ0
GSS	Glutathione synthetase	9328100	7155200	P48637
EIF3C	Eukaryotic translation initiation factor 3 subunit C;Eukaryotic translation initiation factor 3 subunit C-like protein	135860000	104200000	Q99613
ZDHHC20	Palmitoyltransferase;Probable palmitoyltransferase ZDHHC20	36833000	28247000	B4DRN8
GSPT1	Eukaryotic peptide chain release factor GTP-binding subunit ERF3A;Eukaryotic peptide chain release factor GTP-binding subunit ERF3B	10105000	7727800	H3BR35
GNAQ	Guanine nucleotide-binding protein G(q) subunit alpha	13791000	10542000	P50148
GPR68	Ovarian cancer G-protein coupled receptor 1	8145700	6223100	Q15743
PACS1	Phosphofurin acidic cluster sorting protein 1	5112300	3900600	Q6VY07
SLC29A1	Equilibrative nucleoside transporter 1	271010000	206530000	Q99808
RPL8	60S ribosomal protein L8	8400700	6376200	G3V1A1
LGALS1	Galectin-1	454330000	344070000	P09382
EGFR	Epidermal growth factor receptor;Receptor protein-tyrosine kinase	345930000	261780000	P00533
SLC39A1	Zinc transporter ZIP1	41840000	31660000	Q5T4K2
PPAP2A	Lipid phosphate phosphohydrolase 1	12695000	9605800	O14494
PSMD4	26S proteasome non-ATPase regulatory subunit 4	3060500	2314300	A6PVX3
TUBGCP3	Gamma-tubulin complex component 3	6253500	4715700	Q96CW5
ANTXR2	Anthrax toxin receptor 2	89444000	67372000	J3KPY9
EIF3A	Eukaryotic translation initiation factor 3 subunit A	139690000	105060000	Q14152
MYH9	Myosin-9	1397800000	1051200000	P35579
YWHAZ	14-3-3 protein zeta/delta	1274700000	957280000	P63104
CTGF	Connective tissue growth factor	71836000	53930000	P29279
PSMB5	Proteasome subunit beta type-5	1179300000	883720000	P28074
HNRNPM	Heterogeneous nuclear ribonucleoprotein M	14654000	10969000	A0A087X0X3
SAAL1	Protein SAAL1	13003000	9707700	J3KND1
EIF1AY	Eukaryotic translation initiation factor 1A, X-chromosomal;Eukaryotic translation initiation factor 1A, Y-chromosomal	23085000	17194000	A6NJH9
EIF4G1	Eukaryotic translation initiation factor 4 gamma 1	55487000	41272000	E7EX73
PA2G4	Proliferation-associated protein 2G4	56687000	42008000	Q9UQ80
RAB5B	Ras-related protein Rab-5B	33115000	24451000	P61020
PLEC	Plectin	416860000	307630000	Q15149
LOXL2	Lysyl oxidase homolog 2	212540000	156750000	Q9Y4K0
EPS8L2	Epidermal growth factor receptor kinase substrate 8-like protein 2	28981000	21316000	Q9H6S3
IGFBP4	Insulin-like growth factor-binding protein 4	44137000	32424000	P22692
PARVA	Alpha-parvin	6131700	4501100	E9PS97
PSAP	Prosaposin;Saposin-A;Saposin-B-Val;Saposin-B;Saposin-C;Saposin-D	72559000	53102000	C9JIZ6
PARK7	Protein deglycase DJ-1	35668000	26066000	K7ELW0
VAMP3	Vesicle-associated membrane protein 3	46385000	33888000	Q15836
PGD	6-phosphogluconate dehydrogenase, decarboxylating	48294000	35166000	P52209
RAB8B	Ras-related protein Rab-8B	26618000	19364000	Q92930
RAP2B	Ras-related protein Rap-2b	32544000	23661000	P61225
MFI2	Melanotransferrin	83003000	60282000	P08582
PSMA5	Proteasome subunit alpha type-5	638460000	463060000	P28066
ANXA4	Annexin;Annexin A4	86701000	62833000	Q6P452
STMN1	Stathmin	29317000	21245000	A2A2D0
EVA1A	Protein eva-1 homolog A	12450000	8989900	B8ZZF5
NAA50	N-alpha-acetyltransferase 50	11995000	8648300	C9J5J3
RAB8A	Ras-related protein Rab-8A	135750000	97871000	P61006
STK24	Serine/threonine-protein kinase 24;Serine/threonine-protein kinase 24 36 kDa subunit;Serine/threonine-protein kinase 24 12 kDa subunit	17847000	12865000	B4DR80
TMEM55A	Type 2 phosphatidylinositol 4,5-bisphosphate 4-phosphatase	60172000	43310000	E5RIY0
TLN1	Talin-1	524630000	377500000	Q9Y490
PSMB1	Proteasome subunit beta type-1	542470000	389580000	P20618
PGAM1	Phosphoglycerate mutase 1;Phosphoglycerate mutase 2	112660000	80901000	P18669
ATRN	Attractin	9791200	7018400	O75882
MUC19	Mucin-19	14214000	10169000	Q7Z5P9
ANXA6	Annexin	55560000	39715000	E5RK69
PSMA3		20916000	14913000	G3V4X5
ACP2	Lysosomal acid phosphatase	26461000	18842000	B7Z7D2
NRD1	Nardilysin	39092000	27819000	F5H7V1
PGM1	Phosphoglucomutase-1	57578000	40803000	P36871
GEMIN5	Gem-associated protein 5	2678400	1896500	Q8TEQ6
HNRNPUL2-BSCL2	Heterogeneous nuclear ribonucleoprotein U-like protein 2	8201900	5806500	H3BQZ7
RTN4	Reticulon;Reticulon-4	111330000	78789000	F8W914
HNRNPH1	Heterogeneous nuclear ribonucleoprotein H;Heterogeneous nuclear ribonucleoprotein H, N-terminally processed;Heterogeneous nuclear ribonucleoprotein H2	57794000	40890000	E7EQJ0
TM9SF4	Transmembrane 9 superfamily member 4	12392000	8757800	A0A0C4DFM1
DIRC2	Disrupted in renal carcinoma protein 2	13614000	9610800	Q05BS2
ARCN1	Coatomer subunit delta	55355000	38997000	B0YIW6
TAF5	Transcription initiation factor TFIID subunit 5	28925000	20270000	Q15542
EIF2B3	Translation initiation factor eIF-2B subunit gamma	19364000	13543000	Q9NR50
TXNRD1	Thioredoxin reductase 1, cytoplasmic	168680000	117940000	E9PIR7
TPT1	Translationally-controlled tumor protein;TPT1-like protein	92471000	64647000	J3KPG2
PSMB4	Proteasome subunit beta type-4	762290000	531780000	P28070
BLMH	Bleomycin hydrolase	56982000	39667000	Q13867
EPB41L2	Band 4.1-like protein 2	50397000	35067000	E9PK52
RAB10	Ras-related protein Rab-10	117940000	81906000	P61026
ANXA6	Annexin A6	2065800000	1433700000	P08133
PSMA4	Proteasome subunit alpha type-4;Proteasome subunit alpha type;Proteasome subunit beta type	771710000	533710000	H0YN18
DNPEP	Aspartyl aminopeptidase	63841000	43932000	E7ETB3
ANTXR1	Anthrax toxin receptor 1	6365100	4379900	Q9H6X2
KPNA6	Importin subunit alpha-7;Importin subunit alpha-6;Importin subunit alpha-5;Importin subunit alpha-5, N-terminally processed	4738900	3247700	O60684
MITD1	MIT domain-containing protein 1	38768000	26516000	Q8WV92
TTYH3	Protein tweety homolog 3	76861000	52545000	Q9C0H2
HNRNPA2B1	Heterogeneous nuclear ribonucleoproteins A2/B1	283680000	193910000	P22626
ILF3	Interleukin enhancer-binding factor 3	15152000	10329000	Q12906
FH	Fumarate hydratase, mitochondrial	40474000	27579000	P07954
FN3KRP	Ketosamine-3-kinase	14247000	9691600	I3L407
CKAP4	Cytoskeleton-associated protein 4	16958000	11528000	Q07065
MGST1	Microsomal glutathione S-transferase 1	5968600	4048000	F5H7F6
PIP	Prolactin-inducible protein	8547000	5790100	P12273
EXOC4	Exocyst complex component 4	10305000	6952900	Q96A65
PLAA	Phospholipase A-2-activating protein	23363000	15717000	Q9Y263
SCRIB	Protein scribble homolog	14397000	9678600	A0A0G2JNZ2
ERBB2IP	Protein LAP2	27844000	18689000	Q96RT1
SAE1	SUMO-activating enzyme subunit 1;SUMO-activating enzyme subunit 1, N-terminally processed	131950000	87659000	M0R286
AASDHPPT	L-aminoadipate-semialdehyde dehydrogenase-phosphopantetheinyl transferase	20466000	13593000	Q9NRN7
STX4	Syntaxin-4	14815000	9832600	C9JFM5
VCP	Transitional endoplasmic reticulum ATPase	1286300000	849990000	P55072
RNPEP	Aminopeptidase B	34466000	22736000	Q9H4A4
SF3A3	Splicing factor 3A subunit 3	9161800	6042400	Q12874
COL18A1	Collagen alpha-1(XVIII) chain;Endostatin	7376900	4858300	H7C457
COL7A1	Collagen alpha-1(VII) chain	39647000	25994000	Q02388
NIF3L1	NIF3-like protein 1	9637400	6308800	Q9GZT8
USP5	Ubiquitin carboxyl-terminal hydrolase 5	16446000	10755000	P45974
S100A13	Protein S100-A13	40909000	26736000	Q99584
DNAH10	Dynein heavy chain 10, axonemal	73663000	47870000	A0A0J9YY17
STXBP1	Syntaxin-binding protein 1	8156900	5295100	A0A1B0GWF2
UNC13D	Protein unc-13 homolog D	6333700	4108700	Q70J99
GCLM	Glutamate--cysteine ligase regulatory subunit	37796000	24441000	P48507
ANXA11	Annexin A11	141670000	91546000	P50995
RPL4	60S ribosomal protein L4	41694000	26930000	P36578
NME1	Nucleoside diphosphate kinase A	71965000	46469000	P15531
FAM49B	Protein FAM49B	65145000	42024000	Q9NUQ9
HEBP1	Heme-binding protein 1	16780000	10779000	Q9NRV9
RALB	Ras-related protein Ral-B	19676000	12635000	C9J6B1
EIF5B	Eukaryotic translation initiation factor 5B	112480000	71865000	A0A087WUT6
HSPE1	10 kDa heat shock protein, mitochondrial	36598000	23339000	B8ZZ54
EIF3H	Eukaryotic translation initiation factor 3 subunit H	145990000	92611000	A0A087WZK9
ATP2B1	Plasma membrane calcium-transporting ATPase 1;Calcium-transporting ATPase	391250000	245590000	P20020
BASP1	Brain acid soluble protein 1	2487900000	1561400000	P80723
GSTP1	Glutathione S-transferase P	82692000	51795000	P09211
GNAI3	Guanine nucleotide-binding protein G(k) subunit alpha	134990000	84547000	P08754
SNX2	Sorting nexin-2	6507700	4066300	O60749
SLC9A3R2		38948000	24245000	H3BN50
STIP1	Stress-induced-phosphoprotein 1	161430000	100160000	P31948
CTSB	Cathepsin B;Cathepsin B light chain;Cathepsin B heavy chain	57845000	35727000	P07858
LMNB1	Lamin-B1	56514000	34842000	P20700
PTPN23	Tyrosine-protein phosphatase non-receptor type 23	13538000	8234100	Q9H3S7
PTX3	Pentraxin-related protein PTX3	646550000	388870000	P26022
C19orf40	Fanconi anemia-associated protein of 24 kDa	39560000	23791000	K7EKQ4
HSPH1	Heat shock protein 105 kDa	105910000	63672000	Q92598
ACTN1	Alpha-actinin-1	330970000	197980000	P12814
RPS28	40S ribosomal protein S28	27871000	16665000	P62857
FUS	RNA-binding protein FUS;TATA-binding protein-associated factor 2N	11263000	6726700	H3BPE7
HSP90AA1	Heat shock protein HSP 90-alpha	6744400000	4018900000	P07900
ATL3	Atlastin-3	214330000	127570000	F5H6I7
CAPG	Macrophage-capping protein	193530000	114980000	P40121
EFHD2	EF-hand domain-containing protein D2	10131000	6008200	H0Y4Y4
EEA1	Early endosome antigen 1	26977000	15939000	Q15075
ROCK2	Rho-associated protein kinase 2	17551000	10356000	O75116
PPP2R5D	Serine/threonine-protein phosphatase 2A 56 kDa regulatory subunit delta isoform;Serine/threonine-protein phosphatase 2A 56 kDa regulatory subunit gamma isoform	18104000	10655000	H0Y8C4
APEX1	DNA-(apurinic or apyrimidinic site) lyase;DNA-(apurinic or apyrimidinic site) lyase, mitochondrial	10906000	6401700	G3V5D9
HMGN1	Non-histone chromosomal protein HMG-14	56344000	33056000	A6NL93
EXOC7	Exocyst complex component 7	4050900	2373200	A0A0A0MRE1
TM7SF3	Transmembrane 7 superfamily member 3	14697000	8608300	F5GXE1
TXN	Thioredoxin	668020000	390810000	P10599
BAG3	BAG family molecular chaperone regulator 3	9064700	5298400	O95817
PDIA3	Protein disulfide-isomerase A3	87176000	50927000	P30101
RFTN1	Raftlin	296830000	172970000	G3XAJ6
FBXO3	F-box only protein 3	169470000	98616000	E9PL46
HNRNPAB	Heterogeneous nuclear ribonucleoprotein A/B	8937100	5173200	D6R9P3
CBX3	Chromobox protein homolog 3	16610000	9603200	Q13185
SRP14	Signal recognition particle 14 kDa protein	13241000	7654200	H0YLA2
MDH2	Malate dehydrogenase, mitochondrial	22680000	13077000	P40926
XPO4	Exportin-4	7289500	4198000	F2Z2X4
HIST1H1C	Histone H1.2	61570000	35429000	P16403
SLC35F6	Solute carrier family 35 member F6	52297000	29993000	Q8N357
COL13A1	Collagen alpha-1(XIII) chain	8640400	4940800	E7EX21
GSR	Glutathione reductase, mitochondrial	5590400	3192700	P00390
FAH	Fumarylacetoacetase	11881000	6778800	P16930
AKR1B1	Aldose reductase	72400000	41201000	E9PCX2
PTBP1	Polypyrimidine tract-binding protein 1;Polypyrimidine tract-binding protein 3	43071000	24434000	A0A087WUW5
RPL15	Ribosomal protein L15;60S ribosomal protein L15	123320000	69851000	E7EQV9
CANX	Calnexin	32959000	18612000	P27824
STX7	Syntaxin-7	45859000	25893000	O15400
CALM2		2097500000	1184100000	P0DP25
HSP90AB1	Heat shock protein HSP 90-beta;Putative heat shock protein HSP 90-beta-3	3076400000	1735000000	P08238
EIF2S2	Eukaryotic translation initiation factor 2 subunit 2	48993000	27617000	P20042
HLA-B	HLA class I histocompatibility antigen, B-41 alpha chain;HLA class I histocompatibility antigen, B-44 alpha chain;HLA class I histocompatibility antigen, B-42 alpha chain;HLA class I histocompatibility antigen, B-8 alpha chain;HLA class I histocompatibility antigen, B-18 alpha chain;HLA class I histocompatibility antigen, B-38 alpha chain;HLA class I histocompatibility antigen, B-37 alpha chain;H…	478850000	269650000	P30479
SSRP1	FACT complex subunit SSRP1	27183000	15307000	Q08945
CLDND1	Claudin domain-containing protein 1	22909000	12876000	D6RIU2
PTPRK	Receptor-type tyrosine-protein phosphatase kappa;Protein-tyrosine-phosphatase	35439000	19743000	Q15262
MAP4K4	Mitogen-activated protein kinase kinase kinase kinase 4	58816000	32707000	E7EN19
CAND1	Cullin-associated NEDD8-dissociated protein 1	38317000	21275000	Q86VP6
GSTO1	Glutathione S-transferase omega-1	82829000	45900000	P78417
ST13	Hsc70-interacting protein;Putative protein FAM10A4;Putative protein FAM10A5	44714000	24766000	Q3KNR6
HUWE1	E3 ubiquitin-protein ligase HUWE1	83513000	46043000	Q7Z6Z7
TNIP1	TNFAIP3-interacting protein 1	8414400	4630400	E7EMV7
SRSF2	Serine/arginine-rich splicing factor 2;Serine/arginine-rich splicing factor 8	33608000	18371000	J3QL05
METTL14		17757000	9686000	D6RD73
DEK	Protein DEK	26032000	14198000	B4DFG0
TOP2A	DNA topoisomerase 2-alpha	29331000	15965000	P11388
PITPNB	Phosphatidylinositol transfer protein beta isoform	34242000	18481000	A0A0A0MSW4
PPA1	Inorganic pyrophosphatase	17238000	9286400	Q15181
HSPA9	Stress-70 protein, mitochondrial	46741000	25106000	P38646
EIF2B2	Translation initiation factor eIF-2B subunit beta	18677000	10031000	H0YJJ8
PSMB7	Proteasome subunit beta type-7	1117000000	598300000	Q99436
TNFRSF10B	Tumor necrosis factor receptor superfamily member 10B	105340000	56412000	O14763
SEC23B	Protein transport protein Sec23B	13032000	6973000	Q15437
ARHGDIA	Rho GDP-dissociation inhibitor 1	79666000	42460000	J3KRE2
COL4A1	Collagen alpha-1(IV) chain;Arresten;Collagen alpha-5(IV) chain	33371000	17720000	P02462
HSPA5	78 kDa glucose-regulated protein	591910000	314190000	P11021
NDRG3	Protein NDRG3	13842000	7342900	F8WBF9
IDI1	Isopentenyl-diphosphate Delta-isomerase 1;Isopentenyl-diphosphate delta-isomerase 2	27923000	14810000	C9JKM8
NUMA1	Nuclear mitotic apparatus protein 1	11088000	5810100	A0A087WY61
PDCD5	Programmed cell death protein 5	23947000	12476000	Q3HM38
EEF1D	Elongation factor 1-delta	56232000	29152000	E9PRY8
SOD1	Superoxide dismutase [Cu-Zn]	148450000	76537000	P00441
ACOT7	Cytosolic acyl coenzyme A thioester hydrolase	5181800	2665600	O00154
PAICS	Multifunctional protein ADE2;Phosphoribosylaminoimidazole-succinocarboxamide synthase;Phosphoribosylaminoimidazole carboxylase	248690000	127050000	E9PBS1
PPIB	Peptidyl-prolyl cis-trans isomerase B	43029000	21918000	P23284
SLC9A3R1	Na(+)/H(+) exchange regulatory cofactor NHE-RF1	11770000	5985800	J3QRP6
CD82	CD82 antigen	1281500000	648930000	P27701
KHSRP	Far upstream element-binding protein 2	60150000	30281000	A0A087WTP3
RPL23A	60S ribosomal protein L23a	27608000	13747000	H7BY10
CAPRIN1	Caprin-1	21854000	10862000	E9PLA9
PI4KA	Phosphatidylinositol 4-kinase alpha	8045600	3998200	P42356
ZGRF1	Protein ZGRF1	85815000	42529000	G3XAL8
PACSIN2	Protein kinase C and casein kinase substrate in neurons protein 2	23662000	11668000	Q9UNF0
VPS26A	Vacuolar protein sorting-associated protein 26A	13017000	6379700	S4R3Q6
PPM1G	Protein phosphatase 1G	68155000	33060000	O15355
FAM120A	Constitutive coactivator of PPAR-gamma-like protein 1	3496300	1691400	Q9NZB2
SDCBP	Syntenin-1	367300000	177370000	O00560
CDC23	Cell division cycle protein 23 homolog	3337700	1608500	Q9UJX2
SEC13	Protein SEC13 homolog	1178500	567670	E7ERC8
2018-09-11	Septin-11	49829000	24002000	D6RGI3
TSPAN3	Tetraspanin-3	233730000	112340000	O60637
VASP	Vasodilator-stimulated phosphoprotein	21189000	10170000	P50552
RAP1A	Ras-related protein Rap-1A	19063000	9130200	P62834
VDAC2	Voltage-dependent anion-selective channel protein 2	6294800	3002800	Q5JSD2
RPL10A	60S ribosomal protein L10a	22016000	10461000	P62906
TMBIM1	Protein lifeguard 3	7384200	3493500	C9JEN3
RAB12	Ras-related protein Rab-12	8419900	3983400	Q6IQ22
TPM4	Tropomyosin alpha-4 chain	331360000	156660000	P67936
TUBB	Tubulin beta chain;Tubulin beta-8 chain-like protein LOC260334	242610000	113290000	Q5JP53
CAPZA1	F-actin-capping protein subunit alpha-1	52288000	24407000	P52907
VANGL1	Vang-like protein 1	39413000	18262000	Q8TAA9
EIF3K	Eukaryotic translation initiation factor 3 subunit K	21547000	9930200	K7ES31
PRKCSH	Glucosidase 2 subunit beta	50895000	23396000	K7ELL7
SRRM2	Serine/arginine repetitive matrix protein 2	20624000	9475300	Q9UQ35
LTA4H	Leukotriene A-4 hydrolase	14044000	6396800	P09960
DNAJB1	DnaJ homolog subfamily B member 1	24276000	11018000	P25685
METAP1	Methionine aminopeptidase 1	5832400	2636300	H0Y9L0
SNX5	Sorting nexin-5	9395100	4225800	A0A087WUY5
APP	Amyloid beta A4 protein;N-APP;Soluble APP-alpha;Soluble APP-beta;C99;Beta-amyloid protein 42;Beta-amyloid protein 40;C83;P3(42);P3(40);C80;Gamma-secretase C-terminal fragment 59;Gamma-secretase C-terminal fragment 57;Gamma-secretase C-terminal fragment 50;C31	319940000	143180000	E9PG40
CHMP5	Charged multivesicular body protein 5	12399000	5548700	Q9NZZ3
NUDC	Nuclear migration protein nudC	103840000	46231000	Q9Y266
TCEB3B	RNA polymerase II transcription factor SIII subunit A2	22712000	10084000	Q8IYF1
TCEA1	Transcription elongation factor A protein 1	4314200	1898800	A0A1W2PRL9
HNRNPD	Heterogeneous nuclear ribonucleoprotein D0	139900000	61526000	D6RAF8
LUC7L	Putative RNA-binding protein Luc7-like 1	34592000	15193000	B8ZZ09
GYS1	Glycogen [starch] synthase, muscle;Glycogen [starch] synthase, liver	16959000	7417800	P13807
GLRX3	Glutaredoxin-3	36169000	15750000	O76003
SERBP1	Plasminogen activator inhibitor 1 RNA-binding protein	54463000	23692000	Q8NC51
USP8	Ubiquitin carboxyl-terminal hydrolase 8	2899500	1255200	A0A075B720
SQSTM1	Sequestosome-1	98133000	42351000	E7EMC7
GOSR1	Golgi SNAP receptor complex member 1	10037000	4316100	F6RU00
TPD52L2	Tumor protein D54	21571000	9265300	A0A087WYR3
NUB1	NEDD8 ultimate buster 1	8115300	3478900	H7C5E1
RHOC	Rho-related GTP-binding protein RhoC	30572000	13063000	Q5JR08
SF3A2	Splicing factor 3A subunit 2	17936000	7648500	K7EMT0
S100A16	Protein S100-A16	85999000	36664000	Q96FQ6
GPRC5A	Retinoic acid-induced protein 3	12476000	5289300	Q8NFJ5
NUDT5	ADP-sugar pyrophosphatase	6516800	2738900	A6NCQ0
C1QTNF3-AMACR	Complement C1q tumor necrosis factor-related protein 3	43765000	18178000	E9PGA6
SLK	STE20-like serine/threonine-protein kinase	25038000	10213000	Q9H2G2
CAB39	Calcium-binding protein 39	6126100	2432400	A0A087X0K1
NAP1L1	Nucleosome assembly protein 1-like 1	68413000	27061000	F8W543
STX10	Syntaxin-10	1987000	781260	K7EJ05
SLC38A2	Sodium-coupled neutral amino acid transporter 2	23334000	9106000	Q96QD8
CYP1B1	Cytochrome P450 1B1	5174600	1988800	Q16678
HSP90B1	Endoplasmin	169080000	64657000	P14625
PPIA	Peptidyl-prolyl cis-trans isomerase A;Peptidyl-prolyl cis-trans isomerase A, N-terminally processed;Peptidyl-prolyl cis-trans isomerase	234830000	89670000	P62937
CHORDC1	Cysteine and histidine-rich domain-containing protein 1	11530000	4384100	Q9UHD1
EIF4B	Eukaryotic translation initiation factor 4B	34650000	13150000	E7EX17
YBX1	Nuclease-sensitive element-binding protein 1	257880000	95330000	P67809
RPL29	60S ribosomal protein L29	27385000	10045000	P47914
BZW2	Basic leucine zipper and W2 domain-containing protein 2	28286000	10370000	B5MCE7
CSF1	Macrophage colony-stimulating factor 1;Processed macrophage colony-stimulating factor 1	38402000	14020000	P09603
TPM3	Tropomyosin alpha-3 chain	44050000	16037000	J3KN67
SDC4	Syndecan-4	2254800000	814010000	P31431
FDPS	Farnesyl pyrophosphate synthase	85570000	30833000	P14324
OPHN1	Oligophrenin-1	7602800	2724600	O60890
SUB1	Activated RNA polymerase II transcriptional coactivator p15	43077000	15428000	P53999
SRSF1	Serine/arginine-rich splicing factor 1	123700000	44149000	J3KTL2
MOB1B	MOB kinase activator 1A;MOB kinase activator 1B	12333000	4357400	D6RCK3
SRSF4	Serine/arginine-rich splicing factor 4	29500000	10368000	Q08170
GDI2	Rab GDP dissociation inhibitor beta	57068000	19935000	P50395
RBBP4	Histone-binding protein RBBP4	137380000	47359000	Q09028
ANP32A	Acidic leucine-rich nuclear phosphoprotein 32 family member A;Acidic leucine-rich nuclear phosphoprotein 32 family member C	95493000	32804000	H0YN26
TUBB6	Tubulin beta-6 chain	3993000	1340100	Q9BUF5
WARS	Tryptophan--tRNA ligase, cytoplasmic;T1-TrpRS;T2-TrpRS	8470100	2818200	P23381
SLC5A3	Sodium/myo-inositol cotransporter	11425000	3773900	P53794
NPM1	Nucleophosmin	1981300000	649180000	P06748
CPOX	Oxygen-dependent coproporphyrinogen-III oxidase, mitochondrial	8198100	2678500	P36551
HNRNPDL	Heterogeneous nuclear ribonucleoprotein D-like	10567000	3447400	A0A087WUK2
HLA-C	HLA class I histocompatibility antigen, Cw-3 alpha chain	38638000	12538000	A0A1W2PNZ7
PDIA4	Protein disulfide-isomerase A4	525760000	169570000	P13667
TAOK1	Serine/threonine-protein kinase TAO1;Serine/threonine-protein kinase TAO3	6882000	2156700	Q7L7X3
MBP	Myelin basic protein	58840000	18213000	J3QKN5
RPLP2	60S acidic ribosomal protein P2	7611100	2323900	H0YDD8
MTPN	Myotrophin	45517000	13872000	P58546
CDC37	Hsp90 co-chaperone Cdc37;Hsp90 co-chaperone Cdc37, N-terminally processed	47280000	14300000	Q16543
CSTA	Cystatin-A;Cystatin-A, N-terminally processed	6357800	1912000	C9J0E4
IMUP	Immortalization up-regulated protein	192880000	57550000	Q9GZP8
P4HB	Protein disulfide-isomerase	94084000	27420000	H7BZ94
SSB	Lupus La protein	28487000	8192600	P05455
SDCBP		3394600	976170	G5EA09
PSMB8	Proteasome subunit beta type;Proteasome subunit beta type-8	40168000	11483000	Q5JNW7
EIF5	Eukaryotic translation initiation factor 5	35357000	9901900	P55010
STAM	Signal transducing adapter molecule 1	52239000	14423000	Q92783
SSBP1	Single-stranded DNA-binding protein, mitochondrial	22937000	6272900	C9K0U8
HDGF	Hepatoma-derived growth factor	77132000	20439000	P51858
GNG7	Guanine nucleotide-binding protein subunit gamma;Guanine nucleotide-binding protein G(I)/G(S)/G(O) subunit gamma-7	86107000	22806000	K7ESC6
NACA	Nascent polypeptide-associated complex subunit alpha;Nascent polypeptide-associated complex subunit alpha, muscle-specific form	30222000	7802900	F8W1N5
LEPRE1	Prolyl 3-hydroxylase 1	26238000	6740900	Q32P28
NCL	Nucleolin	875220000	223200000	P19338
OXSR1	Serine/threonine-protein kinase OSR1	39094000	9942800	O95747
CHMP1A	Charged multivesicular body protein 1a	17381000	4291300	F8VVT7
RRBP1	Ribosome-binding protein 1	11753000	2682400	Q9P2E9
HMGA1	High mobility group protein HMG-I/HMG-Y	117100000	26634000	P17096
SET	Protein SET;Protein SETSIP	983340000	223200000	Q01105
BANF1	Barrier-to-autointegration factor;Barrier-to-autointegration factor, N-terminally processed	50162000	11337000	O75531
HMGB2	High mobility group protein B2	181700000	41028000	P26583
MYOD1	Myoblast determination protein 1	114130000	25049000	P15172
PDIA6	Protein disulfide-isomerase A6	4524200	987280	Q15084
ANP32B	Acidic leucine-rich nuclear phosphoprotein 32 family member B	67509000	14510000	Q92688
USO1	General vesicular transport factor p115	30543000	6391100	O60763
NUCKS1	Nuclear ubiquitous casein and cyclin-dependent kinase substrate 1	104180000	19629000	Q9H1E3
EIF3D	Eukaryotic translation initiation factor 3 subunit D	35131000	6575200	O15371
TMSB4X	Thymosin beta-4;Hematopoietic system regulatory peptide	237750000	42789000	P62328
ANLN	Actin-binding protein anillin	25509000	4562500	Q9NQW6
DPYSL2	Dihydropyrimidinase-related protein 2;Dihydropyrimidinase-related protein 1	11652000	2062100	A0A1C7CYX9
HMGB1	High mobility group protein B1;Putative high mobility group protein B1-like 1	903650000	153930000	Q5T7C4
GNS	N-acetylglucosamine-6-sulfatase	62203000	10455000	H7C3P4
HLA-B	HLA class I histocompatibility antigen, B-48 alpha chain;HLA class I histocompatibility antigen, B-81 alpha chain	5073700	819650	P30486
ANP32E	Acidic leucine-rich nuclear phosphoprotein 32 family member E	18163000	2736100	Q9BTT0
VAPA	Vesicle-associated membrane protein-associated protein A	15677000	2340800	Q9P0L0
TMSB10	Thymosin beta-10	20209000	2985000	P63313
APOD	Apolipoprotein D	33139000	4421700	C9JF17
CALR	Calreticulin	178330000	22261000	P27797
RANBP1	Ran-specific GTPase-activating protein	21114000	2310800	F6WQW2
PTMS	Parathymosin	804110000	86843000	P20962
PTMA	Prothymosin alpha;Prothymosin alpha, N-terminally processed;Thymosin alpha-1	3698500000	394020000	B8ZZQ6
UBR4		68597000	6957200	X6R960
CD81	Tetraspanin;CD81 antigen	17337000	1711600	E9PM31
ACTB	Actin, cytoplasmic 1;Actin, cytoplasmic 1, N-terminally processed	4951000	456480	P60709
PCDHGB4	Protocadherin gamma-B4	16971000	1379500	Q9UN71
ACTG2	Actin, gamma-enteric smooth muscle;Actin, alpha skeletal muscle;Actin, alpha cardiac muscle 1;Actin, aortic smooth muscle	58074000	3372800	P63267
HRH1	Histamine H1 receptor	31130000	1680100	P35367
FGD6	FYVE, RhoGEF and PH domain-containing protein 6	64520000	3024700	F8VY01
hCG_1994888	Guanine nucleotide-binding protein subunit gamma;Guanine nucleotide-binding protein G(I)/G(S)/G(O) subunit gamma-10	2812700	0	A0A024R161
YTHDF3	YTH domain-containing family protein 1;YTH domain-containing family protein 3	6301400	0	A0A024R7W5
ANXA8L1	Annexin;Annexin A8-like protein 2;Annexin A8	3501100	0	B4DTF2
ADRM1	Proteasomal ubiquitin receptor ADRM1	11033000	0	A0A087WX59
VEGFA	Vascular endothelial growth factor A	4611100	0	A2A2V4
SNX12	Sorting nexin-12	11194000	0	A0A087X0R6
ABI1	Abl interactor 1	3312300	0	B6VEX4
ORAI1	Calcium release-activated calcium channel protein 1	10679000	0	A0A0B4J2E8
PXK	PX domain-containing protein kinase-like protein	6897200	0	F8WAW8
ALB	Serum albumin	1600800000	0	H0YA55
CD276	CD276 antigen	8828900	0	H0YL10
DIAPH1	Protein diaphanous homolog 1	1695500	0	H9KV28
NELFB	Negative elongation factor B	6848500	0	A0A0X1KG71
RBMX	RNA binding motif protein, X-linked-like-1;RNA-binding motif protein, X chromosome;RNA-binding motif protein, X chromosome, N-terminally processed	3711000	0	H3BNC1
IGHM	Ig mu chain C region	4555500	0	A0A1B0GUU9
UROD	Uroporphyrinogen decarboxylase	1116800	0	H0Y5R6
MFSD8	Major facilitator superfamily domain-containing protein 8	7911400	0	A0A286YFC6
NAP1L4	Nucleosome assembly protein 1-like 4	35260000	0	A8MXH2
COPS2	COP9 signalosome complex subunit 2	1077400	0	B4DIH5
MAPK14	Mitogen-activated protein kinase 14	3176500	0	E7EX54
TSPAN5	Tetraspanin;Tetraspanin-5	3851100	0	B7Z317
RANBP3	Ran-binding protein 3	7880100	0	K7EIJ4
CXCL8	C-X-C motif chemokine;Interleukin-8;MDNCF-a;Interleukin-8;IL-8(5-77);IL-8(6-77);IL-8(7-77);IL-8(8-77);IL-8(9-77)	6764700	0	C9J4T6
UMAD1	UBAP1-MVB12-associated (UMA)-domain containing protein 1	6907700	0	C9J7I0
IGSF8	Immunoglobulin superfamily member 8	29757000	0	C9J8Z4
LUC7L3	Luc7-like protein 3	9711300	0	D6RDI2
UBE2K	Ubiquitin-conjugating enzyme E2 K	7513700	0	D6RDM7
CALCOCO2	Calcium-binding and coiled-coil domain-containing protein 2	3967400	0	D6RJE7
RNF130	E3 ubiquitin-protein ligase RNF130	3342000	0	E5RI87
LTF	Lactotransferrin;Lactoferricin-H;Kaliocin-1;Lactoferroxin-A;Lactoferroxin-B;Lactoferroxin-C	3447500	0	E7EQB2
DKFZp686E0752	Dynactin subunit 1	12498000	0	Q6AWB1
TNC	Tenascin	10559000	0	F5H7V9
FUBP1	Far upstream element-binding protein 1	2577700	0	E9PEB5
DNAH12		64055000	0	E9PG32
GBE1	1,4-alpha-glucan-branching enzyme	5088700	0	E9PGM4
NASP	Nuclear autoantigenic sperm protein	6550000	0	E9PI86
EHBP1L1	EH domain-binding protein 1-like protein 1	6010700	0	E9PIH6
SLC43A1	Large neutral amino acids transporter small subunit 3	820020	0	E9PJ68
PICALM	Phosphatidylinositol-binding clathrin assembly protein	15700000	0	E9PJT1
DERA	Deoxyribose-phosphate aldolase	763170	0	G3V158
ACAT1	Acetyl-CoA acetyltransferase, mitochondrial	2849200	0	H0YEL7
IQGAP3	Ras GTPase-activating-like protein IQGAP3	3907600	0	F2Z2E2
TRMT112	Multifunctional methyltransferase subunit TRM112-like protein	6018100	0	F5GYQ2
BRI3	Brain protein I3	3771100	0	F5GXW6
REXO2	Oligoribonuclease, mitochondrial	5130000	0	H0YG54
FEN1	Flap endonuclease 1	9791100	0	F5H1Y3
METAP2	Methionine aminopeptidase 2	14703000	0	F8VSC4
ERP29	Endoplasmic reticulum resident protein 29	2653800	0	F8VY02
GOLIM4	Golgi integral membrane protein 4	23805000	0	F8W785
ARHGAP5		38676000	0	G3V360
NUMB	Protein numb homolog	3698000	0	G3V3M5
RNH1		17187000	0	H0YCR7
AHSA1	Activator of 90 kDa heat shock protein ATPase homolog 1	3612000	0	H0YJU2
IPO4	Importin-4	362940	0	H0YK93
MYO1E	Unconventional myosin-Ie;Unconventional myosin-If	6289800	0	H0YLE5
RFX7	DNA-binding protein RFX7	1745000	0	H0YLX2
LRRC57	Leucine-rich repeat-containing protein 57	1154200	0	H3BSW0
SAP18	Histone deacetylase complex subunit SAP18	4478400	0	H7BZW6
CTDSP1		1952700	0	H7C3E0
CIC		7935900	0	I3L135
RPL19	Ribosomal protein L19;60S ribosomal protein L19	3728100	0	J3QL15
RPL22	60S ribosomal protein L22	30230000	0	K7EJT5
EIF3G	Eukaryotic translation initiation factor 3 subunit G	11761000	0	K7EL20
TPM4		7138100	0	K7ELP0
KRT19		22065000	0	K7EMS3
TPM4		11610000	0	K7ENT6
GTF2F1	General transcription factor IIF subunit 1	4651000	0	M0R0R9
RABAC1	Prenylated Rab acceptor protein 1	1374400	0	M0R3D4
ABCC4	Multidrug resistance-associated protein 4	1894300	0	O15439
TXNL1	Thioredoxin-like protein 1	6799600	0	O43396
TGOLN2	Trans-Golgi network integral membrane protein 2	11107000	0	O43493
SLC16A7	Monocarboxylate transporter 2	16161000	0	O60669
H2AFY	Core histone macro-H2A.1	5089900	0	O75367
NPM3	Nucleoplasmin-3	16761000	0	O75607
ZRANB2	Zinc finger Ran-binding domain-containing protein 2	7424400	0	O95218
CST3	Cystatin-C	11150000	0	P01034
IGKC	Ig kappa chain C region	12400000	0	P01834
FTL	Ferritin light chain	9288600	0	P02792
TYMS	Thymidylate synthase	2265500	0	P04818
HMGN2	Non-histone chromosomal protein HMG-17	6329900	0	P05204
INSR	Insulin receptor;Insulin receptor subunit alpha;Insulin receptor subunit beta	2904900	0	P06213
S100A9	Protein S100-A9	11729000	0	P06702
MET	Hepatocyte growth factor receptor	332860	0	P08581
ALDOC	Fructose-bisphosphate aldolase C	1558600	0	P09972
TROVE2	60 kDa SS-A/Ro ribonucleoprotein	2657600	0	P10155
PEPD	Xaa-Pro dipeptidase	2587100	0	P12955
SDC1	Syndecan-1	19934000	0	P18827
PLCG1	1-phosphatidylinositol 4,5-bisphosphate phosphodiesterase gamma-1	10502000	0	P19174
ORM2	Alpha-1-acid glycoprotein 2	1675300	0	P19652
PTPRG	Receptor-type tyrosine-protein phosphatase gamma	12809000	0	P23470
FAS	Tumor necrosis factor receptor superfamily member 6	6235100	0	P25445
NAA10	N-alpha-acetyltransferase 10	10887000	0	P41227
LIFR	Leukemia inhibitory factor receptor	2452200	0	P42702
CBX5	Chromobox protein homolog 5	13164000	0	P45973
TGM4	Protein-glutamine gamma-glutamyltransferase 4	31351000	0	P49221
SRP9	Signal recognition particle 9 kDa protein	605360	0	P49458
VAV2	Guanine nucleotide exchange factor VAV2	3375400	0	P52735
UBE2N	Ubiquitin-conjugating enzyme E2 N;Putative ubiquitin-conjugating enzyme E2 N-like	51625000	0	P61088
FKBP1A	Peptidyl-prolyl cis-trans isomerase FKBP1A;Peptidyl-prolyl cis-trans isomerase	61984000	0	P62942
HMGN5	High mobility group nucleosome-binding domain-containing protein 5	2941900	0	P82970
PLCB3	1-phosphatidylinositol 4,5-bisphosphate phosphodiesterase beta-3	10889000	0	Q01970
DSG1	Desmoglein-1	1147900	0	Q02413
FKBP4	Peptidyl-prolyl cis-trans isomerase FKBP4;Peptidyl-prolyl cis-trans isomerase FKBP4, N-terminally processed	12517000	0	Q02790
MGAT3	Beta-1,4-mannosyl-glycoprotein 4-beta-N-acetylglucosaminyltransferase	82925000	0	Q09327
CPSF1	Cleavage and polyadenylation specificity factor subunit 1	3359600	0	Q10570
SCRN1	Secernin-1	9342800	0	Q12765
TCOF1	Treacle protein	23080000	0	Q13428
NAE1	NEDD8-activating enzyme E1 regulatory subunit	3315600	0	Q13564
DAG1	Dystroglycan;Alpha-dystroglycan;Beta-dystroglycan	2664800	0	Q14118
STK38	Serine/threonine-protein kinase 38	3377200	0	Q15208
CNN3	Calponin-3	4679700	0	Q15417
SYPL1	Synaptophysin-like protein 1	8682500	0	Q16563
INF2	Inverted formin-2	9984900	0	Q27J81
LRRFIP1	Leucine-rich repeat flightless-interacting protein 1	9684400	0	Q32MZ4
TBC1D10B	TBC1 domain family member 10B	1926100	0	Q4KMP7
NEO1	Neogenin	1171300	0	Q59FP8
TCEAL3	Transcription elongation factor A protein-like 3;Transcription elongation factor A protein-like 5	3194800	0	Q969E4
EXOSC6	Exosome complex component MTR3	7376500	0	Q5RKV6
MLK4	Mitogen-activated protein kinase kinase kinase MLK4	40777000	0	Q5TCX8
GLIPR2	Golgi-associated plant pathogenesis-related protein 1	2252900	0	Q5VZR0
CCDC73	Coiled-coil domain-containing protein 73	15030000	0	Q6ZRK6
KTN1	Kinectin	3541600	0	Q86UP2
CCAR2	Cell cycle and apoptosis regulator protein 2	3781300	0	Q8N163
MINK1	Misshapen-like kinase 1;TRAF2 and NCK-interacting protein kinase	6669100	0	Q8N4C8
SLC15A4	Solute carrier family 15 member 4	19317000	0	Q8N697
PAF1	RNA polymerase II-associated factor 1 homolog	2911500	0	Q8N7H5
SCFD1	Sec1 family domain-containing protein 1	5405600	0	Q8WVM8
IRGQ	Immunity-related GTPase family Q protein	1412200	0	Q8WZA9
GBF1	Golgi-specific brefeldin A-resistance guanine nucleotide exchange factor 1	2038100	0	Q92538
PXDN	Peroxidasin homolog	2489400	0	Q92626
PGM2	Phosphoglucomutase-2	8077800	0	Q96G03
FUBP3	Far upstream element-binding protein 3	1126200	0	Q96I24
KIRREL	Kin of IRRE-like protein 1	5067600	0	Q96J84
MBOAT7	Lysophospholipid acyltransferase 7	6316400	0	Q96N66
DCBLD2	Discoidin, CUB and LCCL domain-containing protein 2	29566000	0	Q96PD2
IWS1	Protein IWS1 homolog	12456000	0	Q96ST2
CIB1	Calcium and integrin-binding protein 1	4176400	0	Q99828
BCLAF1	Bcl-2-associated transcription factor 1;Thyroid hormone receptor-associated protein 3	1939600	0	Q9NYF8
CALML5	Calmodulin-like protein 5	4941000	0	Q9NZT1
NOP58	Nucleolar protein 58	3531900	0	Q9Y2X3
WASF2	Wiskott-Aldrich syndrome protein family member 2	6447200	0	Q9Y6W5
